# Supplementary material for: Change of the aromatic nature through face-to-face stacking
Source: Chem Sci. 2026 Mar 27;17(19):9768–79. doi: 10.1039/d5sc10179d (PMC13054589; doi:10.1039/d5sc10179d)
Supplement: SC-017-D5SC10179D-s001 [file SC-017-D5SC10179D-s001.zip]

Archive with 29 entries (29 files):
- 10_2.xyz
- 10_inf_2.xyz
- 10_inf.xyz
- 10.xyz
- 11_2.xyz
- 11.xyz
- 12_2.xyz
- 1_2.xyz
- 12.xyz
- 13_2.xyz
- 13.xyz
- 1.xyz
- 2_2.xyz
- 2.xyz
- 3_2.xyz
- 3.xyz
- 4_2.xyz
- 5_2.xyz
- 6_2.xyz
- 7_2.xyz
- 7.xyz
- 8_2.xyz
- 8_inf_2.xyz
- 8_inf.xyz
- 8.xyz
- 9_2.xyz
- 9.xyz
- TOI-dimer.xyz
- TOI-monomer.xyz
