# Supplementary material for: Change of the aromatic nature through face-to-face stacking
Source: Chem Sci. 2026 Mar 27;17(19):9768–79. doi: 10.1039/d5sc10179d (PMC13054589; doi:10.1039/d5sc10179d)
Supplement: SC-017-D5SC10179D-s001 [file SC-017-D5SC10179D-s001.zip › 10_2.xyz]

         132

 Ni    7.0747752327   -0.0533164567   -1.4097771838
 N    5.7424161278    1.1530865642   -1.5392737846
 N    5.7464239639   -1.2651716549   -1.5151634889
 C    7.0482825424    3.1506442676   -1.8829880272
 N    8.3862421069   -1.2669827806   -1.6501905142
 N    8.3830354571    1.1577651348   -1.6751779663
 C    9.6221771451   -0.7723679743   -1.9451750095
 C    4.4472973274   -3.0434809040   -1.8870949393
 C   10.4289799508    1.7858975942   -2.3579525548
 H   11.4682024671    1.7522772162   -2.6419971445
 C    4.4864737644   -0.7751007666   -1.6237906481
 C    8.2937536262    2.4849925660   -1.9035540849
 C    9.6187711639    0.6609318941   -1.9603310188
 C    5.8086397645   -2.6056611384   -1.7043688377
 C    3.6155132899    1.7944945089   -1.8949918401
 C    9.6351465992   -3.0207439757   -2.2525839133
 C    8.3009863607   -2.5973243229   -1.8515427092
 C    7.0538890568   -3.2671624801   -1.8128375049
 C    4.4826981929    0.6564892325   -1.6395680551
 C   10.4335497011   -1.9018067049   -2.3210887514
 C    5.8012187351    2.4869667327   -1.7625484121
 C    9.6292632059    2.9033226747   -2.3110715564
 H    9.9222005604    3.9121672469   -2.5550043018
 C    3.6196224634   -1.9226498413   -1.8435527892
 C    4.4418348562    2.9167124300   -1.9641039219
 H    4.1083171637    3.9258238981   -2.1418334427
 Ni   -3.8232697749   -0.0454744969   -1.2660141603
 N   -2.4988315822    1.1604746247   -1.4559320811
 N   -2.4939157481   -1.2567640719   -1.3803321380
 C   -3.8148842671    3.1488471588   -1.8027492913
 N   -5.1371135523   -1.2660439685   -1.4476376538
 N   -5.1414041046    1.1577253593   -1.5225534481
 C   -6.3800481672   -0.7809220476   -1.7214093259
 C   -1.2038537524   -3.0369025458   -1.7666074527
 C   -7.2055069837    1.7648791244   -2.1671103646
 H   -8.2513486916    1.7237425318   -2.4247259107
 C   -1.2375819328   -0.7652438499   -1.5342004573
 C   -5.0621629266    2.4784733888   -1.7814076284
 C   -6.3841123808    0.6517640298   -1.7652554563
 C   -2.5576424443   -2.5986611283   -1.5470570610
 C   -0.3817223375    1.8028302329   -1.8672153473
 C   -6.3980790271   -3.0358271361   -1.9791881884
 C   -5.0528868937   -2.6015952600   -1.6234672079
 C   -3.8069293632   -3.2663225425   -1.6076835450
 C   -1.2418556462    0.6657833269   -1.5773360833
 C   -7.1994206078   -1.9209575469   -2.0516332208
 C   -2.5668278620    2.4919968255   -1.6990307834
 C   -6.4063277984    2.8853741865   -2.1657000690
 H   -6.7076488627    3.8879097269   -2.4249139704
 C   -0.3767749009   -1.9131208934   -1.7654999745
 C   -1.2109833278    2.9212519152   -1.9353625100
 H   -0.8839689319    3.9285240557   -2.1344220540
 H   -8.2455925123   -1.8986627374   -2.3100972262
 H   -3.8116727611    4.2047189370   -2.0370206818
 H    7.0363358062    4.2106672472   -2.0973867595
 H   11.4724795759   -1.8720365487   -2.6067028559
 Ni   -3.8021807093    0.0455734437    1.5889614287
 N   -2.4707165756    1.2431140008    1.5855060682
 N   -2.4886365862   -1.1689134371    1.6637690195
 C   -3.7783765325    3.2507710311    1.3165898272
 N   -5.1317684571   -1.1513999598    1.6068781557
 N   -5.1135800632    1.2606014037    1.5319698960
 C   -6.3946581267   -0.6587539452    1.4574154331
 C   -1.1970066491   -2.9788386740    1.5238371511
 C   -7.2222568829    1.9276835191    1.1862887704
 H   -8.2907093421    1.9173509373    1.0476844358
 C   -1.2227143963   -0.6927019601    1.6063646967
 C   -5.0322463395    2.5952097222    1.3556248135
 C   -6.3826837538    0.7785138438    1.4118018479
 C   -2.5641957028   -2.5197542118    1.5852765980
 C   -0.3286813539    1.8982234741    1.4368327370
 C   -6.4491012199   -2.9289490998    1.3403651762
 C   -5.0708850384   -2.4943419641    1.5145919541
 C   -3.8228074655   -3.1700185091    1.5141938046
 C   -1.2105567046    0.7457696460    1.5629586726
 C   -7.2500407296   -1.8065874368    1.3042781040
 C   -2.5258874441    2.5867681032    1.4307520724
 C   -6.4060445912    3.0373310571    1.1517535300
 H   -6.7201122267    4.0553123925    0.9869046056
 C   -0.3566385506   -1.8636779771    1.5397068306
 C   -1.1540228482    3.0231414430    1.3524547148
 H   -0.8089155139    4.0372094321    1.2381977090
 Ni    7.1276214126   -0.0266701964    1.4453687129
 N    5.8157654575    1.1904006927    1.5042907416
 N    5.7972710180   -1.2227254012    1.5260179824
 C    7.1444240335    3.1832261636    1.2392990360
 N    8.4379045098   -1.2435104620    1.4052717898
 N    8.4564150320    1.1694758435    1.3799300346
 C    9.7032684007   -0.7673357928    1.2331685889
 C    4.4760439656   -3.0103233688    1.4023641593
 C   10.5660213613    1.8109003675    0.9979160160
 H   11.6308277281    1.7884212814    0.8344470678
 C    4.5366303877   -0.7261939045    1.5162436861
 C    8.3924512108    2.5076222161    1.2349251181
 C    9.7154188649    0.6705966892    1.2191122523
 C    5.8492776775   -2.5716810080    1.4261164081
 C    3.6809114290    1.8806156079    1.4091659576
 C    9.7213792465   -3.0350419838    1.0664815218
 C    8.3529323930   -2.5842325665    1.2866447643
 C    7.0988215439   -3.2403312259    1.3071509931
 C    4.5490684193    0.7128484397    1.5000681990
 C   10.5375625526   -1.9252625347    1.0344792594
 C    5.8884552625    2.5369290925    1.3694861429
 C    9.7656436330    2.9341503039    1.0084923142
 H   10.0913547086    3.9507683866    0.8585900530
 C    3.6524355405   -1.8825247578    1.4616115210
 C    4.5198825650    2.9938217943    1.3258725983
 H    4.1877658077    4.0145038142    1.2340502406
 H   11.6021908845   -1.9211995521    0.8687433078
 H    7.1494575608    4.2578526393    1.1229539938
 H   -8.3185986642   -1.7901551464    1.1665999324
 H   -3.7700093729    4.3228979999    1.1793816632
 H    4.1287488159   -4.0281440226    1.3397339524
 H    4.1155983333   -4.0579325784   -2.0354782933
 H    7.0875883563   -4.3172281922    1.2148684407
 H    7.0450444197   -4.3318779458   -2.0027089913
 H   10.0318049936   -4.0591398882    0.9361268965
 H    9.9300837687   -4.0334700177   -2.4771606806
 H   -0.8670024323   -4.0026167012    1.4645230395
 H   -0.8745684402   -4.0526191863   -1.9115490040
 H   -3.8304743008   -4.2484646117    1.4416161591
 H   -3.7997823137   -4.3342530369   -1.7786539977
 H   -6.7779033699   -3.9506487132    1.2400248035
 H   -6.6965181296   -4.0537575290   -2.1737185892
 C    1.0705254998    1.8807145854    1.4189624451
 C    2.2815446323    1.8777455643    1.4120709243
 C    1.0423735435   -1.8615281060    1.5053163492
 C    2.2531680853   -1.8650233080    1.4801207032
 C    1.0145633771   -1.8980364101   -1.8936817108
 C    2.2245634839   -1.9034094794   -1.9194440872
 C    1.0109174272    1.7798001481   -1.9791014057
 C    2.2212024625    1.7749573630   -1.9853946615
