# Supplementary material for: Change of the aromatic nature through face-to-face stacking
Source: Chem Sci. 2026 Mar 27;17(19):9768–79. doi: 10.1039/d5sc10179d (PMC13054589; doi:10.1039/d5sc10179d)
Supplement: SC-017-D5SC10179D-s001 [file SC-017-D5SC10179D-s001.zip › 10_inf_2.xyz]

132
a = 21.57 A
Ni    3.854277600000     -1.266463400000     -1.709034000000
N     5.166545000000     -0.970855400000     -2.904159100000
N     5.167211000000     -1.091255700000     -0.490920100000
C     3.855306000000     -0.665126000000     -4.917887000000
N     2.541464900000     -1.087694400000     -0.490857800000
N     2.542780000000     -0.967500600000     -2.904277400000
C     1.284712400000     -0.859223100000     -0.973564300000
C     6.437965000000     -0.707884400000      1.310209400000
C     0.441232800000     -0.433454700000     -3.525370000000
C     6.424643200000     -0.865647200000     -0.973581300000
C     2.608275100000     -0.708555000000     -4.254634500000
C     1.285629600000     -0.788753100000     -2.402267600000
C     5.101947200000     -0.963817900000      0.878046700000
C     7.269802300000     -0.444781500000     -3.525519300000
C     1.271265200000     -0.701649500000      1.310178400000
C     2.606846000000     -0.960891600000      0.878170800000
C     3.854438200000     -0.982177800000      1.542370100000
C     6.424199200000     -0.795613800000     -2.402142400000
C     0.439725300000     -0.612427700000      0.178111700000
C     5.102110100000     -0.712963300000     -4.254708100000
C     1.273063800000     -0.410109800000     -4.660231800000
H     0.945196200000     -0.165897800000     -5.666306700000
C     7.269878500000     -0.620969200000      0.178079600000
C     6.438339000000     -0.420108700000     -4.660685300000
H     6.767451700000     -0.178977000000     -5.667092800000
Ni   14.648307800000     -2.275501200000     -1.759422000000
N    13.336918600000     -2.466399000000     -2.976715300000
N    13.335497300000     -2.561751100000     -0.562013300000
C    14.649286800000     -2.588380700000     -5.009579600000
N    15.961299700000     -2.559108600000     -0.561754900000
N    15.960474700000     -2.464370400000     -2.976352700000
C    17.218701300000     -2.740828800000     -1.062650000000
C    12.065813600000     -3.109784900000      1.196761800000
C    18.063719700000     -2.932929200000     -3.642603500000
C    12.078832300000     -2.747189900000     -1.063470200000
C    15.896017100000     -2.600110200000     -4.344696100000
C    17.218162700000     -2.683668400000     -2.492095800000
C    13.400999600000     -2.811631300000      0.789964000000
C    11.235758700000     -2.943783200000     -3.642858500000
C    17.232194200000     -3.100537300000      1.198157900000
C    15.896036800000     -2.807510400000      0.790562600000
C    14.648480500000     -2.848777000000      1.453773400000
C    12.079955000000     -2.689937500000     -2.492696700000
C    18.063994300000     -3.086960000000      0.062789900000
C    13.402361100000     -2.604197700000     -4.344804000000
C    17.232198200000     -2.855766900000     -4.775309800000
H    17.561025000000     -3.006020400000     -5.799341000000
C    11.234114800000     -3.096981400000      0.061166500000
C    12.067460800000     -2.865641300000     -4.775461500000
H    11.739338300000     -3.019168300000     -5.799197200000
H    14.649478200000     -2.723222900000     -6.091518200000
H     3.856043000000     -0.434327400000     -5.983471800000
H     6.766612200000     -0.563950000000      2.335178100000
H     3.854728200000     -0.856480600000      2.625370900000
H     0.942857300000     -0.556855000000      2.335152200000
H    11.737784200000     -3.346766400000      2.204577700000
H    14.648488100000     -3.070576400000      2.521236700000
H    17.560810000000     -3.334399800000      2.206500300000
C     8.673209700000     -3.577316500000      0.011639200000
C     9.872376400000     -3.352377300000      0.015819600000
C     9.873469200000     -3.195335700000     -3.619848600000
C     8.673068900000     -3.411203800000     -3.635823000000
Ni    3.861318400000     -4.019692600000     -1.836784400000
N     5.178070800000     -3.995779800000     -3.047200900000
N     5.178661600000     -4.116628500000     -0.630131600000
C     3.862250200000     -3.628321300000     -5.052632900000
N     2.543411600000     -4.113994900000     -0.630429500000
N     2.544969200000     -3.993371700000     -3.047515400000
C     1.277727300000     -3.949097200000     -1.117538000000
C     6.464499000000     -3.816974900000      1.172453600000
C     0.422259000000     -3.596392400000     -3.681152000000
C     6.444521200000     -3.953426800000     -1.116906700000
C     2.609148900000     -3.738168900000     -4.401032000000
C     1.278963500000     -3.878462200000     -2.547698600000
C     5.114896100000     -3.991826700000      0.741502500000
C     7.302146000000     -3.604560000000     -3.680194100000
C     1.257966300000     -3.813441100000      1.172160700000
C     2.607271300000     -3.990074900000      0.741155700000
C     3.861022300000     -3.942827700000      1.400116500000
C     6.444002700000     -3.883206500000     -2.547082300000
C     0.420011900000     -3.775738200000      0.037321800000
C     5.115110800000     -3.741239800000     -4.400867700000
C     1.260220400000     -3.522562600000     -4.813839100000
H     0.919719600000     -3.315207700000     -5.823497300000
C     7.302570500000     -3.781359100000      0.037543100000
C     6.464708300000     -3.529412500000     -4.813267500000
H     6.806329700000     -3.323691200000     -5.822912200000
Ni   14.641946000000      0.480177900000     -1.630645700000
N    13.325655900000      0.561541800000     -2.839061900000
N    13.324231400000      0.466119900000     -0.420358400000
C    14.642831500000      0.375524600000     -4.868840400000
N    15.959279600000      0.468512200000     -0.420062900000
N    15.958457300000      0.563149000000     -2.838617900000
C    17.225262100000      0.350121500000     -0.919687100000
C    12.039232800000     -0.001667300000      1.346705000000
C    18.082682000000      0.230609100000     -3.503702800000
C    12.058902900000      0.343288700000     -0.920566800000
C    15.895579800000      0.430466400000     -4.209652600000
C    17.224456000000      0.407282700000     -2.350384800000
C    13.388209500000      0.216091500000      0.933999600000
C    11.203239600000      0.218495400000     -3.504594600000
C    17.245331200000      0.008101100000      1.348005700000
C    15.895607600000      0.220160500000      0.934615100000
C    14.641904600000      0.109457900000      1.586078400000
C    12.060140800000      0.400526600000     -2.351232900000
C    18.083448600000      0.075037300000      0.214572800000
C    13.389674200000      0.426326900000     -4.209896900000
C    17.245477900000      0.256833300000     -4.639099500000
H    17.587665000000      0.143252700000     -5.662947900000
C    11.201273800000      0.063972200000      0.213085800000
C    12.040879100000      0.246071600000     -4.639676900000
H    11.699900900000      0.128181100000     -5.663438100000
H    14.643143700000      0.271745500000     -5.953292300000
H     3.862544500000     -3.429359200000     -6.123724600000
H     6.805757800000     -3.707750200000      2.197094000000
H     3.860942400000     -3.847748600000      2.485383400000
H     0.917304500000     -3.704394700000      2.197148700000
H    11.698397100000     -0.205216100000      2.357036700000
H    14.641409700000     -0.085722900000      2.657850100000
H    17.586251200000     -0.191667100000      2.359029200000
C     8.632025900000     -0.364687900000      0.155450000000
C     9.831092700000     -0.139760000000      0.169550100000
C     9.832837400000      0.018138700000     -3.477572500000
C     8.632616000000     -0.199190400000     -3.480204100000
C    19.426541900000     -3.182241100000     -3.620083700000
C    19.453667200000      0.033352000000     -3.476572200000
C    19.454058000000     -0.126773800000      0.171003700000
C    19.426022400000     -3.341319100000      0.017757600000
C    20.624719200000     -3.568587800000      0.012369500000
C    20.652910700000     -0.353093200000      0.155983300000
C    20.626619900000     -3.399650600000     -3.637238200000
C    20.653834600000     -0.184495000000     -3.479980500000
