# Supplementary material for: Change of the aromatic nature through face-to-face stacking
Source: Chem Sci. 2026 Mar 27;17(19):9768–79. doi: 10.1039/d5sc10179d (PMC13054589; doi:10.1039/d5sc10179d)
Supplement: SC-017-D5SC10179D-s001 [file SC-017-D5SC10179D-s001.zip › 10_inf.xyz]

66
a = 21.4 A
Ni    3.6721487   -0.5974306   -1.8579364 
N     4.9948968   -0.4391903   -3.0730306 
N     4.9958301   -0.4586483   -0.6417807 
C     3.6762647   -0.0599226   -5.0752087 
N     2.3513409   -0.4384441   -0.6402826 
N     2.3517378   -0.4191761   -3.0720431 
C     1.1097818   -0.1733537   -1.1329554 
C     6.2499950    0.1262539    1.1243024 
C     0.2758713    0.2198104   -3.6901356 
C     6.2410885   -0.2142719   -1.1353922 
C     2.4253333   -0.1334573   -4.4244033 
C     1.1108523   -0.1615452   -2.5741482 
C     4.9268974   -0.1953487    0.7152079 
C     7.0831337    0.1565413   -3.6944648 
C     1.1083884    0.1687247    1.1264713 
C     2.4256897   -0.1752352    0.7163766 
C     3.6772672   -0.1099522    1.3666639 
C     6.2406401   -0.2041588   -2.5766077 
C     0.2744700    0.1893042   -0.0097806 
C     4.9264293   -0.1578452   -4.4265485 
C     1.1079726    0.2182358   -4.8276277 
H     0.7899172    0.4795769   -5.8327498 
C     7.0826675    0.1340340   -0.0129525 
C     6.2505789    0.1654487   -4.8317807 
H     6.5734309    0.4143790   -5.8386092 
Ni   14.3749174    1.8341689   -1.8291836 
N    15.7002448    1.6997527   -3.0453283 
N    15.6993978    1.6902718   -0.6122395 
C    14.3831339    1.3217154   -5.0505942 
N    13.0539826    1.6488849   -0.6155101 
N    13.0554398    1.6587835   -3.0466791 
C    11.8135546    1.3877647   -1.1126971 
C    16.9521521    1.0687883    1.1435652 
C    10.9803978    1.0237168   -3.6755396 
C    16.9452481    1.4524194   -1.1087739 
C    13.1311247    1.3875376   -4.4019755 
C    11.8141402    1.3933765   -2.5537083 
C    15.6292766    1.3988960    0.7391668 
C    17.7870371    1.0994656   -3.6684841 
C    11.8101547    1.0153292    1.1419097 
C    13.1275776    1.3672611    0.7377996 
C    14.3791119    1.2958273    1.3876131 
C    16.9457532    1.4587360   -2.5495423 
C    10.9778987    1.0094985    0.0043843 
C    15.6317138    1.4204435   -4.3993494 
C    11.8150083    1.0381577   -4.8111354 
H    11.4987798    0.7891199   -5.8200302 
C    17.7859858    1.0812916    0.0072126 
C    16.9546829    1.0953925   -4.8055322 
H    17.2773178    0.8461576   -5.8122853 
H    14.3887871    1.0552074   -6.1086212 
H     3.6777668    0.2099652   -6.1324782 
H     6.5726630    0.3639551    2.1338077 
H     3.6801531    0.1434512    2.4279293 
H     0.7916770    0.4127849    2.1363568 
H    17.2725126    0.8114809    2.1490957 
H    14.3824648    1.0208644    2.4435178 
H    11.4914825    0.7595986    2.1483356 
C    20.3274404    0.5029196   -0.0514753 
C    19.1395499    0.7789200   -0.0447707 
C    19.1409715    0.8015908   -3.6239709 
C    20.3295231    0.5304290   -3.6367504 
C     8.4382672    0.4494536   -3.6428765 
C     9.6281703    0.7158461   -3.6334635 
C     8.4371600    0.4310210   -0.0561897 
C     9.6264171    0.7002269   -0.0475514 
