# Supplementary material for: Change of the aromatic nature through face-to-face stacking
Source: Chem Sci. 2026 Mar 27;17(19):9768–79. doi: 10.1039/d5sc10179d (PMC13054589; doi:10.1039/d5sc10179d)
Supplement: SC-017-D5SC10179D-s001 [file SC-017-D5SC10179D-s001.zip › 10.xyz]

          66

 Ni    3.7601740037   -0.0215298592   -1.2631984590
 N    2.4241458432    1.1937113468   -1.1574013279
 N    2.4274136426   -1.2374445138   -1.1278753863
 C    3.6823681308    3.1759333131   -1.7151991089
 N    5.0524920545   -1.2403244214   -1.6021077231
 N    5.0490074468    1.1921765318   -1.6319834740
 C    6.2302954742   -0.7728777378   -2.0338708587
 C    1.1098583596   -3.0240600493   -1.3685194900
 C    6.9932258141    1.8226890650   -2.5273267550
 H    7.9934162335    1.7878854121   -2.9266398349
 C    1.1793188194   -0.7669653179   -1.0956488095
 C    4.9311311067    2.5367160029   -1.8531866769
 C    6.2282847162    0.7177402134   -2.0517747175
 C    2.4673623531   -2.5918017457   -1.3371879921
 C    0.2830234238    1.8392114084   -1.2677134404
 C    6.1982244463   -3.0163094987   -2.3284682250
 C    4.9379374261   -2.5899615252   -1.7917276648
 C    3.6908550189   -3.2290459130   -1.6383028566
 C    1.1772895552    0.7208286241   -1.1136570056
 C    6.9977407257   -1.8867014388   -2.4838767816
 C    2.4604966118    2.5427494189   -1.3990777949
 C    6.1906838605    2.9535364921   -2.3991452908
 H    6.4570134224    3.9608374507   -2.6779775962
 C    0.2880135909   -1.8911399174   -1.2225405754
 C    1.1018778744    2.9705108188   -1.4407749815
 H    0.7475924879    3.9764504383   -1.5966891045
 Ni   -7.2060538973   -0.0359853131   -1.2437977396
 N   -5.8728929484    1.1828374251   -1.1438771637
 N   -5.8696386496   -1.2482839597   -1.1124238037
 C   -7.1384893699    3.1613943049   -1.6978301871
 N   -8.4965143609   -1.2583936953   -1.5765291530
 N   -8.4994513492    1.1740168319   -1.6084519946
 C   -9.6772849434   -0.7944021606   -2.0038170943
 C   -4.5483558369   -3.0316157219   -1.3567172774
 C  -10.4491916238    1.7989323134   -2.4955756784
 H  -11.4510396955    1.7613110123   -2.8904542277
 C   -4.6226587841   -0.7744882229   -1.0853664536
 C   -8.3861026330    2.5187528109   -1.8306640865
 C   -9.6792756701    0.6962283058   -2.0228820906
 C   -5.9068441247   -2.6028852773   -1.3205224136
 C   -3.7339263730    1.8340648590   -1.2616878987
 C   -9.6406480482   -3.0380475778   -2.2963778231
 C   -8.3792194579   -2.6079249474   -1.7652990379
 C   -7.1298975319   -3.2435967198   -1.6162324123
 C   -4.6246605468    0.7133033186   -1.1042709988
 C  -10.4437358552   -1.9106853936   -2.4494956282
 C   -5.9137427984    2.5316639082   -1.3860736360
 C   -9.6490807549    2.9319756105   -2.3713870480
 H   -9.9193851394    3.9384180297   -2.6494909169
 C   -3.7289161031   -1.8963958080   -1.2148796811
 C   -4.5563999620    2.9630214670   -1.4327668816
 H   -4.2052782063    3.9697706817   -1.5906006385
 H  -11.4453081112   -1.8856640339   -2.8460705286
 H   -7.0998296083    4.2175341512   -1.9375479733
 H    3.6398870917    4.2320411121   -1.9544128025
 H    7.9975293483   -1.8586858495   -2.8847290056
 H    0.7581840401   -4.0343544475   -1.5003134966
 H    3.6512646043   -4.2907125198   -1.8520464847
 H    6.4671052615   -4.0292115491   -2.5835502237
 H   -4.1945217812   -4.0410951685   -1.4889771297
 H   -7.0884156368   -4.3054106986   -1.8288879933
 H   -9.9079708478   -4.0518885883   -2.5493579682
 C   -1.1156030286   -1.8677438045   -1.2202051605
 C   -2.3253672165   -1.8693037304   -1.2180092774
 C   -2.3303162192    1.8106837307   -1.2635625228
 C   -1.1205210000    1.8121351390   -1.2653249592
