# Supplementary material for: Change of the aromatic nature through face-to-face stacking
Source: Chem Sci. 2026 Mar 27;17(19):9768–79. doi: 10.1039/d5sc10179d (PMC13054589; doi:10.1039/d5sc10179d)
Supplement: SC-017-D5SC10179D-s001 [file SC-017-D5SC10179D-s001.zip › 11_2.xyz]

         132

 Ni  -4.9943083688    0.1234302753   -0.1619626994
 N   -3.8377713552   -1.2632987584    0.0004340219
 N   -6.2507910699   -1.1380243491    0.1729099703
 C   -1.7778930434   -0.0116511257    0.1302115347
 N   -6.1244736329    1.5223290723    0.0856216599
 N   -3.7050913051    1.3970972588   -0.0822834736
 C   -5.5528945566    2.7491829035    0.2625346998
 C   -8.0130785719   -2.2794758119    0.9781964842
 C   -2.9594669794    3.4375222529    0.5208022455
 H   -2.9375172649    4.4788049433    0.7944967317
 C   -5.8089107158   -2.3816229333    0.4499940661
 C   -2.3768704909    1.2414783536    0.1123602699
 C   -4.1150247922    2.6650543878    0.1903515800
 C   -7.5604011987   -0.9713388964    0.5243318010
 C   -3.2908462473   -3.3308995216    0.6872736099
 C   -7.7466188425    2.8782359405    0.8060230738
 C   -7.4232589176    1.5220874675    0.4419979647
 C   -8.1384847035    0.2926732679    0.6036545467
 C   -4.3711466902   -2.4829015504    0.3427737819
 C   -6.5865464821    3.6300716157    0.7024205407
 C   -2.5126986468   -1.2324590547    0.1629852545
 C   -1.8613899572    2.5819657628    0.4840049495
 C   -6.9397407656   -3.1323542622    0.9481347225
 C   -2.1108439696   -2.5698792853    0.5762974472
 H   -6.4794950574    4.6785025777    0.9288183818
 H   -8.7138957590    3.2320213709    1.1257038363
 H   -9.1672160744    0.3564186122    0.9344302133
 H   -9.0122223939   -2.5148189799    1.3093654584
 H   -6.9304328844   -4.1681015559    1.2454976610
 H   -3.3479151750   -4.3581130974    1.0069450383
 Ni    4.9119252700   -0.1562547818    1.6324656230
 N    3.7558870427    1.2198406647    1.7066160743
 N    6.1620401061    1.1317510129    1.5478192582
 C    1.7087330201   -0.0446271018    1.5200411720
 N    6.0578643045   -1.5280137055    1.4318333430
 N    3.6527047587   -1.4395133805    1.5940191197
 C    5.5189815864   -2.7634957340    1.2542930657
 C    7.9589720284    2.3657022483    1.0381484201
 C    2.8971554784   -3.5038882540    1.1408231332
 H    2.8636719371   -4.5547828213    0.9102071865
 C    5.7259881314    2.4051353178    1.4496864441
 C    2.3160742646   -1.2976905909    1.4937023334
 C    4.0679706973   -2.7090207064    1.3439101851
 C    7.4903084793    1.0071510396    1.2653421810
 C    3.1729951997    3.3491596926    1.3384803769
 C    7.7535662969   -2.8550849198    0.8651046369
 C    7.3827277339   -1.4984214496    1.1724404041
 C    8.0825882830   -0.2513788560    1.1125121042
 C    4.2718624386    2.4793762450    1.5402426310
 C    6.6016777180   -3.6304011719    0.9070833612
 C    2.4272476091    1.1845002628    1.5711695963
 C    1.7922700722   -2.6526824146    1.2207161139
 C    6.8801392085    3.2144556625    1.1494759587
 C    2.0006563820    2.5557195739    1.3491839083
 H    6.5347596848   -4.6860758307    0.7009573867
 H    8.7435484010   -3.1984953238    0.6126042553
 H    9.1353271734   -0.2845863280    0.8654611115
 H    8.9719524952    2.6486215545    0.8014828168
 H    6.8872623978    4.2816556346    1.0051069709
 H    3.2088715504    4.4108653256    1.1621329248
 H    0.6352629909    0.0068529951    1.4659373938
 H   -0.7117746760   -0.0668419818    0.2632856746
 C    0.6604171928    2.8394910934    1.0802279904
 C   -0.5267600016    2.8095729146    0.8118150872
 C    0.4297709988   -2.8844262462    1.0295013419
 C   -0.7723674188   -2.8672830847    0.8438189956
 Ni   -5.1152912252   -0.1516046953   -3.1460063415
 N   -3.8571705420   -1.4357970256   -3.1077876674
 N   -6.2621889918   -1.5225150670   -2.9454724865
 C   -1.9121300068   -0.0424336425   -3.0344435944
 N   -6.3644039198    1.1373041563   -3.0613740866
 N   -3.9582493120    1.2236349906   -3.2208840137
 C   -5.9273920017    2.4104035839   -2.9633638965
 C   -7.9590219412   -2.8485784702   -2.3798215794
 C   -3.3736021493    3.3523571738   -2.8520486145
 H   -3.4087571369    4.4137887383   -2.6739224645
 C   -5.7243511043   -2.7586159208   -2.7690617050
 C   -2.6295487452    1.1872459569   -3.0859523575
 C   -4.4732178010    2.4834680437   -3.0538618768
 C   -7.5870304018   -1.4919548018   -2.6861718519
 C   -3.1030727995   -3.5013275911   -2.6575590481
 C   -8.1605005585    2.3726304634   -2.5522629698
 C   -7.6927788495    1.0136994198   -2.7791092965
 C   -8.2859668473   -0.2444380428   -2.6261298705
 C   -4.2733562760   -2.7053839697   -2.8592902101
 C   -7.0810270934    3.2205920513   -2.6635755734
 C   -2.5205301742   -1.2950152588   -3.0074622953
 C   -2.2018420561    2.5581140834   -2.8636788006
 C   -6.8078389293   -3.6248492648   -2.4224878494
 C   -1.9976263841   -2.6506475324   -2.7360128382
 H   -7.0873921986    4.2878036898   -2.5192474254
 H   -9.1733733278    2.6563658795   -2.3161096328
 H   -9.3387209835   -0.2768720589   -2.3790488679
 H   -8.9492416130   -3.1912787477   -2.1272853810
 H   -6.7418372346   -4.6807581025   -2.2172615407
 H   -3.0701554576   -4.5529070800   -2.4299831035
 Ni    4.7912107429    0.1196495634   -1.3522467220
 N    3.5030172350    1.3944886862   -1.4317848879
 N    5.9226236706    1.5176747367   -1.5994798497
 C    1.5747528249   -0.0125829390   -1.6457884917
 N    6.0467254218   -1.1429435497   -1.6867996180
 N    3.6335466579   -1.2659965022   -1.5155014295
 C    5.6038264741   -2.3860789264   -1.9641800398
 C    7.5458785444    2.8721086988   -2.3201667928
 C    3.0850166543   -3.3333336513   -2.2018191761
 H    3.1412113124   -4.3609797356   -2.5202478765
 C    5.3520481806    2.7449431812   -1.7767353428
 C    2.3086651776   -1.2339247474   -1.6789075064
 C    4.1659245510   -2.4862335578   -1.8571599874
 C    7.2214004408    1.5163346678   -1.9558968478
 C    2.7591308329    3.4353204133   -2.0356396149
 C    7.8079448618   -2.2855870252   -2.4928528471
 C    7.3564277773   -0.9772143152   -2.0385187029
 C    7.9355370537    0.2862766644   -2.1177562266
 C    3.9140619309    2.6619160218   -1.7049245081
 C    6.7339334020   -3.1375892840   -2.4628201293
 C    2.1745577725    1.2400321211   -1.6263779154
 C    1.9056939958   -2.5709358534   -2.0921708489
 C    6.3863702657    3.6249025540   -2.2167839518
 C    1.6601805713    2.5809322728   -1.9980867521
 H    6.7237283300   -4.1732686484   -2.7603897825
 H    8.8068426079   -2.5216443781   -2.8242559716
 H    8.9642321963    0.3491741703   -2.4488167931
 H    8.5134386886    3.2250317102   -2.6399453935
 H    6.2801643723    4.6733651177   -2.4434338777
 H    2.7383924718    4.4761145481   -2.3112910288
 H    0.5089291886   -0.0668664761   -1.7813210375
 H   -0.8386210243    0.0081439931   -2.9807647297
 C    0.3257021665    2.8096152664   -2.3256990304
 C   -0.8613598064    2.8407439908   -2.5945373352
 C    0.5669904563   -2.8669898209   -2.3599363992
 C   -0.6352016473   -2.8834947611   -2.5454544698
