# Supplementary material for: Change of the aromatic nature through face-to-face stacking
Source: Chem Sci. 2026 Mar 27;17(19):9768–79. doi: 10.1039/d5sc10179d (PMC13054589; doi:10.1039/d5sc10179d)
Supplement: SC-017-D5SC10179D-s001 [file SC-017-D5SC10179D-s001.zip › 11.xyz]

          66

 Ni   -5.0738526072   -0.0005415028   -0.3983120842
 N   -3.8926355142   -1.3511890632   -0.7228726586
 N   -6.1414823519   -1.3363862006    0.2101697140
 C   -1.9275686033    0.0008704668   -1.0416230631
 N   -6.1419641690    1.3340038472    0.2123160923
 N   -3.8933403885    1.3511335460   -0.7212218917
 C   -5.6159186365    2.5661876316    0.2682890765
 C   -7.5606415643   -2.5802556308    1.4147778419
 C   -3.0615861088    3.3750308749   -0.2358908212
 H   -2.9859273617    4.4012141706    0.0821348196
 C   -5.6150879891   -2.5682790996    0.2643858427
 C   -2.5510705989    1.2484571549   -0.9165808062
 C   -4.2294988198    2.5735511125   -0.2673262366
 C   -7.3014978256   -1.2550411545    0.9336912822
 C   -3.0607523335   -3.3756645117   -0.2410505955
 C   -7.5612166893    2.5753736861    1.4190054396
 C   -7.3016903874    1.2512987628    0.9357201130
 C   -7.8601495380   -0.0024482112    1.2531057866
 C   -4.2286761344   -2.5748913525   -0.2711770918
 C   -6.5095950534    3.3900369944    1.0096718874
 C   -2.5508249978   -1.2479427041   -0.9182544416
 C   -1.9887499711    2.5542924427   -0.6418900216
 C   -6.5088910655   -3.3937660991    1.0043651304
 C   -1.9880389901   -2.5535212651   -0.6459039260
 H   -6.3843020462    4.4373151690    1.2298831946
 H   -8.4091641284    2.8756926690    2.0140960519
 H   -8.7426958677   -0.0030670842    1.8821330074
 H   -8.4086215142   -2.8817611724    2.0092300357
 H   -6.3832163510   -4.4413690404    1.2228110386
 H   -2.9844311599   -4.4023680456    0.0751595814
 Ni    5.0743171306    0.0014085082   -0.4013215028
 N    3.8931521291    1.3525155490   -0.7244355259
 N    6.1416655319    1.3363811992    0.2096797489
 C    1.9283448898    0.0009096132   -1.0469349190
 N    6.1421187110   -1.3339405468    0.2082170042
 N    3.8938213879   -1.3498184321   -0.7264561687
 C    5.6159017422   -2.5661221478    0.2625495456
 C    7.5600772702    2.5785517358    1.4169618209
 C    3.0617547446   -3.3740630975   -0.2431497065
 H    2.9857765389   -4.4003024839    0.0746259465
 C    5.6151518846    2.5681444948    0.2655320551
 C    2.5516458064   -1.2468722517   -0.9224007271
 C    4.2297241088   -2.5727120072   -0.2736007805
 C    7.3012692069    1.2540476856    0.9337654089
 C    3.0610180008    3.3760427807   -0.2391443605
 C    7.5605733190   -2.5769101249    1.4142549639
 C    7.3014442499   -1.2522415721    0.9323949004
 C    7.8597452855    0.0010448751    1.2517979726
 C    4.2289850621    2.5754750128   -0.2705455712
 C    6.5091336929   -3.3909917795    1.0033288215
 C    2.5514270315    1.2495607022   -0.9206353947
 C    1.9890993985   -2.5528624556   -0.6486756515
 C    6.5084828727    3.3925906022    1.0072281793
 C    1.9884151659    2.5545458608   -0.6455834677
 H    6.3837213215   -4.4385760457    1.2220207949
 H    8.4081508230   -2.8780074441    2.0094802057
 H    8.7418360098    0.0008066844    1.8814634003
 H    8.4077815421    2.8792434475    2.0122174677
 H    6.3825953864    4.4398484826    1.2271917602
 H    2.9844319191    4.4019462310    0.0795790987
 H    0.8551447310    0.0007891748   -1.1224812702
 H   -0.8541349113    0.0011090011   -1.1136002653
 C    0.6072659026    2.7987096199   -0.6802918969
 C   -0.6078029449    2.7990775614   -0.6788703434
 C    0.6081069769   -2.7974981802   -0.6839185108
 C   -0.6069520865   -2.7977093081   -0.6827514299
