# Supplementary material for: Change of the aromatic nature through face-to-face stacking
Source: Chem Sci. 2026 Mar 27;17(19):9768–79. doi: 10.1039/d5sc10179d (PMC13054589; doi:10.1039/d5sc10179d)
Supplement: SC-017-D5SC10179D-s001 [file SC-017-D5SC10179D-s001.zip › 12_2.xyz]

         182

 Ni    8.3049463528    0.0018468097   -0.9469553736
 N    6.9800897067    1.2074836420   -1.1398412708
 N    6.9806365622   -1.2038747943   -1.1431985450
 C    8.3055952890    3.2069563848   -1.3916928689
 N    9.6302079412   -1.2100195943   -1.1347379379
 N    9.6295798732    1.2148032290   -1.1320444721
 C   10.8768906132   -0.7119126012   -1.3778487234
 C    5.7115811824   -2.9746005912   -1.6259703814
 C   11.7012532915    1.8428098548   -1.7396969620
 H   12.7503665351    1.8091275976   -1.9847580375
 C    5.7224199951   -0.7148926239   -1.3354942501
 C    9.5517118839    2.5405674356   -1.3617619825
 C   10.8764317650    0.7179351104   -1.3763549586
 C    7.0577919881   -2.5376451383   -1.3478421385
 C    4.8745971724    1.8689784213   -1.6223814036
 C   10.9024853082   -2.9537035999   -1.7254166933
 C    9.5529285278   -2.5351147893   -1.3680986718
 C    8.3069464594   -3.2020749825   -1.3999259043
 C    5.7219929245    0.7183936580   -1.3333408794
 C   11.7021530991   -1.8354397936   -1.7440417804
 C    7.0566069638    2.5417134096   -1.3410656044
 C   10.9011776809    2.9606547698   -1.7179343855
 H   11.2026160225    3.9702226812   -1.9481167589
 C    4.8754410302   -1.8651376142   -1.6279460948
 C    5.7103259871    2.9788265865   -1.6179332339
 H    5.4109283079    3.9946388138   -1.8188363227
 Ni    0.0001275468    0.0017772409   -2.1399637446
 N    1.3251080993    1.2065078045   -2.1248646473
 N    1.3253580843   -1.2027353524   -2.1266833016
 C   -0.0001333863    3.2107499304   -1.9249464656
 N   -1.3249192806   -1.2029401484   -2.1273403201
 N   -1.3250350718    1.2063225120   -2.1253095906
 C   -2.5863733389   -0.7191389228   -1.9984418384
 C    2.6148738116   -2.9895013094   -1.8183785438
 C   -3.4495636299    1.8732321304   -1.8176249640
 C    2.5867892868   -0.7187682847   -1.9979138737
 C   -1.2544015753    2.5515466509   -1.9846735288
 C   -2.5865317459    0.7222259426   -1.9978087699
 C    1.2546869176   -2.5481125875   -1.9876204867
 C    3.4492357621    1.8737923802   -1.8149898444
 C   -2.6140746250   -2.9897328715   -1.8172211096
 C   -1.2539702588   -2.5482742494   -1.9874678393
 C    0.0003192262   -3.2072885035   -1.9284053285
 C    2.5864959720    0.7226219709   -1.9961929082
 C   -3.4491659677   -1.8703547868   -1.8181372770
 C    1.2540915503    2.5517464759   -1.9838396709
 C   -2.6145256009    2.9926793300   -1.8146420228
 H   -2.9295018769    4.0117652717   -1.6626727755
 C    3.4499221778   -1.8700223447   -1.8197752694
 C    2.6140968694    2.9930874803   -1.8128774408
 H    2.9288227411    4.0123039572   -1.6612532688
 H   -0.0002233302    4.2850166813   -1.8045477231
 H    8.3029207672    4.2682901306   -1.5999301868
 H   12.7512542378   -1.8006915609   -1.9890116894
 H    5.4125156365   -3.9901208345   -1.8288490530
 H    8.3046586806   -4.2634969663   -1.6077473436
 H   11.2043595546   -3.9625284173   -1.9582631896
 H    2.9299054663   -4.0088413753   -1.6682173292
 H    0.0006820849   -4.2815692831   -1.8082011978
 H   -2.9288981719   -4.0091051118   -1.6668483913
 Ni   -8.3045776474    0.0010270606   -0.9457660033
 N   -6.9799541733    1.2068275917   -1.1399934308
 N   -6.9797787000   -1.2045465637   -1.1403460559
 C   -8.3059665799    3.2055182144   -1.3952260555
 N   -9.6293853211   -1.2114825200   -1.1332078376
 N   -9.6297038710    1.2134445114   -1.1325070443
 C  -10.8759684051   -0.7140501945   -1.3778107405
 C   -5.7103593771   -2.9752738439   -1.6221077678
 C  -11.7007332527    1.8395811724   -1.7444401588
 H  -12.7492680512    1.8049479057   -1.9918415237
 C   -5.7215990706   -0.7153831099   -1.3330637972
 C   -9.5519973514    2.5386888326   -1.3649574518
 C  -10.8761741843    0.7157726537   -1.3775799158
 C   -7.0565191232   -2.5383964359   -1.3441688184
 C   -4.8749274926    1.8681992572   -1.6250316753
 C  -10.9007201129   -2.9561131775   -1.7235587901
 C   -9.5515536484   -2.5368147824   -1.3654340578
 C   -8.3055320094   -3.2034086450   -1.3959046263
 C   -5.7218196150    0.7178749621   -1.3330859738
 C  -11.7005687300   -1.8380692757   -1.7441692148
 C   -7.0569791467    2.5407347975   -1.3436442068
 C  -10.9010914538    2.9578183305   -1.7233234838
 H  -11.2026505188    3.9669943152   -1.9550643327
 C   -4.8744861618   -1.8655496014   -1.6248856456
 C   -5.7108034170    2.9778636023   -1.6213194763
 H   -5.4115194675    3.9936729625   -1.8224221792
 H  -12.7493190329   -1.8036678380   -1.9906796570
 H   -8.3036389586    4.2668293913   -1.6034954881
 H   -5.4111082945   -3.9908447570   -1.8244629684
 H   -8.3026590164   -4.2645821863   -1.6049654474
 H  -11.2021061325   -3.9652674808   -1.9556206637
 Ni    8.3073433774   -0.0026274584    1.9540945892
 N    6.9829117220    1.2029354988    1.9325714035
 N    6.9828626541   -1.2080493137    1.9292161363
 C    8.3114510397    3.2056994945    1.7198423568
 N    9.6309540824   -1.2109880107    1.9380101329
 N    9.6311006174    1.2056455764    1.9418084207
 C   10.8946396168   -0.7229872453    1.8046848476
 C    5.6959398473   -2.9928662602    1.5985531803
 C   11.7443504097    1.8617532776    1.6028714064
 H   12.8126892702    1.8444554959    1.4637243602
 C    5.7211382771   -0.7224320521    1.7968103676
 C    9.5620146013    2.5440507800    1.7809512878
 C   10.8948227895    0.7178403079    1.8071051366
 C    7.0554601628   -2.5512766599    1.7769850359
 C    4.8600246346    1.8710429767    1.6083319879
 C   10.9361396500   -2.9842028892    1.5793428134
 C    9.5616949625   -2.5490343958    1.7735270446
 C    8.3112847431   -3.2104199641    1.7114372653
 C    5.7212968897    0.7176782645    1.7980312391
 C   11.7440837434   -1.8664489377    1.5968884607
 C    7.0556915701    2.5465238361    1.7832054566
 C   10.9364625806    2.9796831935    1.5884037508
 H   11.2580530516    3.9975489357    1.4382035949
 C    4.8596963878   -1.8754333705    1.6059484160
 C    5.6961753775    2.9885150457    1.6047567233
 H    5.3833136829    4.0074443751    1.4476411552
 Ni   -0.0001735108   -0.0014554444    0.7859861801
 N    1.3254290543    1.2024136438    0.9582770139
 N    1.3251565794   -1.2056634498    0.9575476837
 C   -0.0000526868    3.2031419453    1.1703899718
 N   -1.3258049836   -1.2054936469    0.9569430753
 N   -1.3256051472    1.2025991358    0.9579719191
 C   -2.5852612448   -0.7174865302    1.1432159550
 C    2.5985181493   -2.9819610018    1.4021712130
 C   -3.4346998575    1.8686381911    1.4161855157
 C    2.5845781972   -0.7179440593    1.1442004943
 C   -1.2492565962    2.5381576284    1.1417800214
 C   -2.5851183745    0.7147102715    1.1434445739
 C    1.2487715778   -2.5414442936    1.1396301528
 C    3.4344180109    1.8680240643    1.4176926577
 C   -2.5994945936   -2.9813850685    1.4020083471
 C   -1.2497241947   -2.5411524088    1.1393982690
 C   -0.0004479465   -3.2065321262    1.1666682400
 C    2.5848692132    0.7142899486    1.1443434406
 C   -3.4348320100   -1.8713286515    1.4156472854
 C    1.2492221050    2.5378728786    1.1423306487
 C   -2.5990418477    2.9783592937    1.4047470613
 H   -2.9000633259    3.9962719633    1.5918740219
 C    3.4340016692   -1.8721166792    1.4162847954
 C    2.5988197659    2.9778799888    1.4061024840
 H    2.8998484759    3.9957368712    1.5935127335
 H   -0.0000195869    4.2697036732    1.3490372347
 H    8.3110983048    4.2781263893    1.5845829617
 H   12.8123851232   -1.8487909035    1.4575088079
 H    5.3829874289   -4.0113466598    1.4387388905
 H    8.3110817526   -4.2830371251    1.5776950593
 H   11.2576086398   -4.0016723639    1.4262147869
 H    2.8996814534   -4.0002639069    1.5869403633
 H   -0.0008886444   -4.2736500514    1.3419484457
 H   -2.9008152096   -3.9995497691    1.5872805978
 Ni   -8.3077717480   -0.0011286969    1.9561150123
 N   -6.9831766128    1.2043786401    1.9325943492
 N   -6.9833147746   -1.2067406865    1.9318103534
 C   -8.3116590474    3.2068222753    1.7153960704
 N   -9.6315721906   -1.2094645563    1.9407145788
 N   -9.6314894092    1.2073528758    1.9417878465
 C  -10.8952043537   -0.7213615528    1.8064174374
 C   -5.6967776188   -2.9916852749    1.5996875464
 C  -11.7442113135    1.8628373270    1.5978291782
 H  -12.8121114268    1.8450155228    1.4554625375
 C   -5.7216616161   -0.7212867717    1.7981116525
 C   -9.5621059975    2.5453810542    1.7772101524
 C  -10.8950995512    0.7194302944    1.8068586242
 C   -7.0561798720   -2.5499706234    1.7791271085
 C   -4.8603409050    1.8718028343    1.6064561475
 C  -10.9366494750   -2.9825536260    1.5811186242
 C   -9.5623928276   -2.5474653630    1.7761029475
 C   -8.3119097121   -3.2090047836    1.7139140460
 C   -5.7215732208    0.7188184466    1.7983350909
 C  -11.7444741156   -1.8646265029    1.5975492292
 C   -7.0558491910    2.5476438802    1.7805369546
 C  -10.9363745950    2.9807209528    1.5824939030
 H  -11.2578436008    3.9984248668    1.4309583646
 C   -4.8604433498   -1.8743666261    1.6062526714
 C   -5.6964437711    2.9893356403    1.6013974959
 H   -5.3834658312    4.0080624608    1.4432301656
 H  -12.8125316490   -1.8467808486    1.4563486462
 H   -8.3116948417    4.2791940581    1.5794873416
 H   -5.3840651330   -4.0102378265    1.4398913199
 H   -8.3114026649   -4.2813916882    1.5784085533
 H  -11.2581426856   -4.0000604704    1.4283232413
