# Supplementary material for: Change of the aromatic nature through face-to-face stacking
Source: Chem Sci. 2026 Mar 27;17(19):9768–79. doi: 10.1039/d5sc10179d (PMC13054589; doi:10.1039/d5sc10179d)
Supplement: SC-017-D5SC10179D-s001 [file SC-017-D5SC10179D-s001.zip › 1_2.xyz]

168
Energy =
C    -6.0796919    1.2094471    1.6011209
C    -5.4388003    2.4611038    1.6661672
H    -4.3627017    2.6011767    1.6987242
C    -6.4369617    3.4266449    1.6784478
H    -6.3219946    4.5072118    1.7229471
C    -7.6723649    2.7497381    1.6240969
C    -8.9464951    3.3203748    1.6262881
C   -10.2224163    2.7714690    1.6335890
C   -11.4602075    3.4576810    1.6935521
H   -11.5693926    4.5388549    1.7404604
C   -12.4589368    2.4993277    1.6808718
H   -13.5353593    2.6524088    1.7133664
C   -11.8241069    1.2371130    1.6097047
C    -5.4746714   -0.0710528    1.5897629
H    -8.9354399    4.4111508    1.6688522
O    -7.4331450    1.4004697    1.5767627
O   -10.4681787    1.4269599    1.5857427
C   -11.8426825   -1.2912918    1.5483669
C   -12.4948837   -2.5449616    1.5574693
H   -13.5734120   -2.6844836    1.5801277
C   -11.5083521   -3.5177755    1.5274994
H   -11.6311177   -4.5984752    1.5229046
C   -10.2629962   -2.8468510    1.5031889
C    -8.9922806   -3.4115984    1.4722675
C    -7.7132165   -2.8578591    1.5010576
C    -6.4851511   -3.5532866    1.5204909
H    -6.3843629   -4.6361687    1.5088277
C    -5.4758246   -2.6025139    1.5548983
H    -4.4014262   -2.7568294    1.5724793
C    -6.1001172   -1.3392933    1.5529855
C   -12.4137946   -0.0218004    1.5767181
H    -8.9948518   -4.5032173    1.4610628
H   -13.5048680   -0.0144910    1.6009655
O   -10.4897588   -1.4985717    1.5185141
O    -7.4562507   -1.5112142    1.5223940
C    -4.0579301   -0.0864516    1.6565715
C    -2.8377563   -0.1036949    1.7085630
C    11.8226245    1.2437664    1.6069440
C    12.4561151    2.5070661    1.6749210
H    13.5324955    2.6605587    1.7066226
C    11.4565076    3.4641970    1.6855246
H    11.5640090    4.5456605    1.7297608
C    10.2192121    2.7764400    1.6276329
C     8.9430216    3.3240818    1.6196099
C     7.6691953    2.7522165    1.6189358
C     6.4333074    3.4278453    1.6725881
H     6.3171076    4.5083439    1.7153157
C     5.4360431    2.4610888    1.6621946
H     4.3597431    2.5995808    1.6949387
C     6.0782751    1.2102082    1.5990424
C    12.4138370   -0.0142428    1.5767742
H     8.9309275    4.4149375    1.6599354
H    13.5048901   -0.0055072    1.6009296
O    10.4664550    1.4320638    1.5828892
O     7.4314822    1.4026147    1.5739458
C     6.1016499   -1.3386225    1.5555171
C     5.4787603   -2.6027126    1.5594904
H     4.4045569   -2.7584156    1.5770853
C     6.4890164   -3.5522925    1.5267730
H     6.3894197   -4.6353012    1.5168859
C     7.7165229   -2.8555328    1.5064604
C     8.9959052   -3.4080490    1.4791859
C    10.2663424   -2.8420549    1.5093992
C    11.5121890   -3.5115478    1.5356815
H    11.6361004   -4.5921238    1.5336945
C    12.4978069   -2.5374638    1.5635358
H    13.5765390   -2.6752152    1.5868994
C    11.8442625   -1.2847214    1.5513048
C     5.4747230   -0.0712687    1.5899749
H     8.9995190   -4.4996899    1.4701971
O     7.4580153   -1.5090920    1.5254376
O    10.4916365   -1.4935200    1.5216495
C    -1.4195709   -0.1059084    1.7448769
C    -0.6921377    1.0568320    1.4013624
C    -0.6943445   -1.2664956    2.0987052
C     0.6928573    1.0564825    1.4015048
H    -1.2384924    1.9543936    1.1073642
C     0.6937688   -1.2668771    2.0987415
H    -1.2417068   -2.1714815    2.3702689
C     1.4196445   -0.1066994    1.7449095
H     1.2397172    1.9537319    1.1074967
H     1.2406172   -2.1716371    2.3720899
C     4.0579953   -0.0877922    1.6566931
C     2.8378154   -0.1051533    1.7086275
C    -6.1008036    1.3402068   -1.5530605
C    -5.4771828    2.6037345   -1.5549164
H    -4.4030181    2.7596382   -1.5723664
C    -6.4870105    3.5539938   -1.5205691
H    -6.3867465    4.6369116   -1.5089104
C    -7.7147152    2.8579521   -1.5011889
C    -8.9940679    3.4109989   -1.4723664
C   -10.2644705    2.8455706   -1.5032690
C   -11.5101625    3.5158400   -1.5275635
H   -11.6349549    4.5963038   -1.5229104
C   -12.4962011    2.5425121   -1.5575704
H   -13.5747591    2.6817477   -1.5802510
C   -11.8433591    1.2891842   -1.5484577
C    -5.4747174    0.0723012   -1.5898447
H    -8.9972267    4.5026006   -1.4611323
O    -7.4570259    1.5114492   -1.5225391
O   -10.4905541    1.4971895   -1.5186085
C   -11.8235104   -1.2392102   -1.6097685
C   -12.4576869   -2.5017622   -1.6809251
H   -13.5340760   -2.6551392   -1.7133573
C   -11.4584657   -3.4595858   -1.6936752
H   -11.5656152   -4.5409665   -1.7406035
C   -10.2210230   -2.7727130   -1.6337084
C    -8.9447952   -3.3209270   -1.6263928
C    -7.6709621   -2.7496056   -1.6241760
C    -6.4352114   -3.4259017   -1.6785478
H    -6.3197289   -4.5064270   -1.7230316
C    -5.4375511   -2.4598592   -1.6663111
H    -4.3612407   -2.5983509   -1.6988558
C    -6.0790984   -1.2085185   -1.6012279
C   -12.4138342    0.0194226   -1.5767869
H    -8.9331526   -4.4117110   -1.6689868
H   -13.5049037    0.0115527   -1.6010239
O   -10.4674730   -1.4283191   -1.5858347
O    -7.4324577   -1.4002081   -1.5768417
C    -4.0579821    0.0883889   -1.6566131
C    -2.8378109    0.1060313   -1.7085263
C    11.8449704    1.2822647   -1.5514945
C    12.4993853    2.5345581   -1.5637994
H    13.5782078    2.6715808   -1.5872679
C    11.5144408    3.5093221   -1.5358338
H    11.6401369    4.5896904   -1.5338236
C    10.2681380    2.8406863   -1.5094504
C     8.9981258    3.4076015   -1.4791611
C     7.7183537    2.8560058   -1.5063541
C     6.4913312    3.5535969   -1.5266012
H     6.3924498    4.6366591   -1.5167025
C     5.4804156    2.6047141   -1.5592644
H     4.4063637    2.7614534   -1.5767730
C     6.1024303    1.3402020   -1.5553231
C    12.4137313    0.0114375   -1.5769918
H     9.0025136    4.4992244   -1.4701623
H    13.5047763    0.0019881   -1.6012371
O    10.4925079    1.4920186   -1.5217187
O     7.4589123    1.5097465   -1.5253172
C     6.0773598   -1.2086138   -1.5988187
C     5.4342577   -2.4590602   -1.6619090
H     4.3578194   -2.5965140   -1.6945380
C     6.4308510   -3.4265031   -1.6723905
H     6.3139326   -4.5069363   -1.7151099
C     7.6672118   -2.7517106   -1.6188446
C     8.9406353   -3.3244910   -1.6196183
C    10.2172355   -2.7777772   -1.6277430
C    11.4540503   -3.4663858   -1.6857661
H    11.5597586   -4.5480254   -1.7300747
C    12.4543179   -2.5099478   -1.6751704
H    13.5305919   -2.6641704   -1.7069291
C    11.8217152   -1.2462113   -1.6071109
C     5.4746594    0.0732708   -1.5897272
H     8.9277630   -4.4153509   -1.6599650
O     7.4304371   -1.4019418   -1.5738383
O    10.4654014   -1.4335524   -1.5829594
C    -1.4196237    0.1085365   -1.7447262
C    -0.6945450    1.2692283   -2.0985114
C    -0.6920434   -1.0540995   -1.4011724
C     0.6935719    1.2698156   -2.0984533
H    -1.2420232    2.1740683   -2.3703144
C     0.6929482   -1.0535472   -1.4012272
H    -1.2382865   -1.9518024   -1.1073878
C     1.4195924    0.1097327   -1.7446033
H     1.2403067    2.1747166   -2.3715528
H     1.2399164   -1.9506608   -1.1069954
C     4.0579396    0.0906604   -1.6563744
C     2.8377627    0.1082556   -1.7083002
