# Supplementary material for: Change of the aromatic nature through face-to-face stacking
Source: Chem Sci. 2026 Mar 27;17(19):9768–79. doi: 10.1039/d5sc10179d (PMC13054589; doi:10.1039/d5sc10179d)
Supplement: SC-017-D5SC10179D-s001 [file SC-017-D5SC10179D-s001.zip › 12.xyz]

          91

 Ni    8.3096911343    0.0136614290    0.0870584442
 N    7.0062231511   -1.1996327373   -0.2127209705
 N    6.9899883108    1.2197276078   -0.1576755877
 C    8.2268715824   -3.1953374879    0.4100798941
 N    9.5473473123    1.2256936431    0.6009481963
 N    9.5661331431   -1.2036943773    0.5467068191
 C   10.6857395446    0.7468897829    1.1393825952
 C    5.6451961333    3.0033181668   -0.0714103544
 C   11.4096923481   -1.8661252527    1.6207302606
 H   12.3617235509   -1.8371084431    2.1245499320
 C    5.7602733030    0.7547210588   -0.3644575652
 C    9.4349891617   -2.5606958849    0.7041735632
 C   10.6825852462   -0.7385275079    1.1069400138
 C    7.0037711101    2.5758116837    0.0773055700
 C    4.8741027457   -1.8640094085   -0.3925163794
 C   10.5939642341    2.9794473635    1.4907809808
 C    9.4076998386    2.5609377466    0.8138209138
 C    8.1690100520    3.2057399496    0.5258177052
 C    5.7580783444   -0.7351952055   -0.3971002654
 C   11.3872195612    1.8447314112    1.6984320529
 C    7.0297844253   -2.5489969635   -0.0200021225
 C   10.6431225138   -2.9899790807    1.3670106904
 H   10.8891943301   -4.0059126728    1.6331175247
 C    4.8533003280    1.8853192652   -0.3439684690
 C    5.6913516287   -2.9924919784   -0.1573133860
 H    5.3516750176   -4.0127529979   -0.0816661325
 Ni   -0.0000210321   -0.0001263564   -1.0865434234
 N    1.3400315098   -1.2031454500   -0.9838762490
 N    1.3292894115    1.2125383711   -0.9900886063
 C    0.0312184158   -3.2036542743   -0.7332074707
 N   -1.3403008424    1.2029916124   -0.9864890809
 N   -1.3292729860   -1.2127489159   -0.9893945437
 C   -2.5726473470    0.7358626961   -0.8263177592
 C    2.5724549506    2.9946684678   -0.5451040669
 C   -3.4290776979   -1.8637547886   -0.5589790710
 C    2.5903293835    0.7411873026   -0.8277163809
 C   -1.2544638540   -2.5497846894   -0.7940174553
 C   -2.5904380051   -0.7413666187   -0.8282171886
 C    1.2543627021    2.5496467140   -0.7952123389
 C    3.4460935558   -1.8853467665   -0.5851534911
 C   -2.6178155979    2.9990663130   -0.5815980374
 C   -1.2613505836    2.5690931363   -0.8043914697
 C   -0.0313942426    3.2034496453   -0.7350639451
 C    2.5724471163   -0.7360404794   -0.8245974961
 C   -3.4461649594    1.8851384932   -0.5864687995
 C    1.2611913037   -2.5693122022   -0.8021051372
 C   -2.5727073482   -2.9947390475   -0.5446884217
 H   -2.8764755615   -4.0131296436   -0.3645335241
 C    3.4287975324    1.8636590111   -0.5583382588
 C    2.6177165320   -2.9992521118   -0.5797982527
 H    2.9291436407   -4.0188344755   -0.4200843343
 H    0.0285432840   -4.2703339906   -0.5450352166
 H    8.1656505068   -4.2604683438    0.5999293836
 H   12.3402990030    1.8142423992    2.2004828994
 H    5.2931907873    4.0172872531    0.0276421214
 H    8.1029027683    4.2640340446    0.7490894744
 H   10.8270209470    3.9855767177    1.8015809420
 H    2.8761533263    4.0131448113   -0.3653121367
 H   -0.0288094498    4.2700596785   -0.5464937948
 H   -2.9291408523    4.0186732151   -0.4218605721
 Ni   -8.3098251399   -0.0135223973    0.0867403861
 N   -6.9903666912   -1.2196812111   -0.1589790692
 N   -7.0063806002    1.1997502922   -0.2133328896
 C   -8.1692303779   -3.2056829727    0.5248529002
 N   -9.5655194632    1.2038292205    0.5482818501
 N   -9.5474748678   -1.2255483369    0.6007123532
 C  -10.6820600212    0.7387054991    1.1082643611
 C   -5.6911450526    2.9923534961   -0.1571936946
 C  -11.3864892710   -1.8445672315    1.6997087022
 H  -12.3390776035   -1.8140100810    2.2026827069
 C   -5.7582573640    0.7351951020   -0.3978206570
 C   -9.4077391037   -2.5608179834    0.8134495660
 C  -10.6853945344   -0.7467384916    1.1402006484
 C   -7.0296476605    2.5490200189   -0.0199528862
 C   -4.8536497923   -1.8853182121   -0.3451501453
 C  -10.6426468259    2.9901935177    1.3681453466
 C   -9.4344798138    2.5608726322    0.7053859090
 C   -8.2264778590    3.1954553688    0.4107327731
 C   -5.7605977579   -0.7547143655   -0.3655901335
 C  -11.4092589940    1.8663676936    1.6218369933
 C   -7.0041407501   -2.5758033015    0.0759161519
 C  -10.5934897646   -2.9793296989    1.4912659997
 H  -10.8263415332   -3.9854944182    1.8021011841
 C   -4.8741247161    1.8638597269   -0.3931145858
 C   -5.6455850489   -3.0033209353   -0.0727282095
 H   -5.2935592654   -4.0172551210    0.0266166735
 H  -12.3614420807    1.8374248140    2.1253674172
 H   -8.1030603949   -4.2639506848    0.7482357782
 H   -5.3512568122    4.0124978181   -0.0809325126
 H   -8.1650732318    4.2606129392    0.6003778802
 H  -10.8887315061    4.0061431746    1.6341676749
