# Supplementary material for: Change of the aromatic nature through face-to-face stacking
Source: Chem Sci. 2026 Mar 27;17(19):9768–79. doi: 10.1039/d5sc10179d (PMC13054589; doi:10.1039/d5sc10179d)
Supplement: SC-017-D5SC10179D-s001 [file SC-017-D5SC10179D-s001.zip › 13_2.xyz]

         224

 Ni    4.2028242549    3.8003693433   -1.3272294557
 N    2.8372278922    4.8714254052   -1.7989760242
 N    2.8445529242    2.6379150684   -0.9464939451
 C    4.1160207439    6.6663147604   -2.8067149352
 N    5.5783087705    2.6382416674   -1.1337603809
 N    5.4994795626    4.8611179432   -2.0307875970
 C    6.7888319143    2.9557701831   -1.7471734293
 C    1.6278449004    0.7157016543   -0.8782497851
 C    7.4952261376    5.2753567868   -2.9686452921
 H    8.5206391996    5.1605836689   -3.2801225068
 C    1.5517513485    3.0112557900   -1.2358989588
 C    5.3736171457    6.0603220990   -2.6555968264
 C    6.7258395494    4.3228690597   -2.2201566508
 C    2.9446531951    1.3319041827   -0.7669592592
 C    0.7132804273    5.4147026397   -2.2526319448
 C    6.6984993614    0.7042250333   -1.4213562946
 C    5.4635893116    1.3372387247   -0.9801923920
 C    4.2144901238    0.6893000023   -0.7218029683
 C    1.5770404744    4.3871046047   -1.7112474163
 C    7.5218955756    1.7723088933   -1.8982979911
 C    2.8895096971    6.0829051930   -2.4205654996
 C    6.6710914754    6.3522874027   -3.2253207478
 H    6.9277707132    7.2394752359   -3.7827244783
 C    0.7163987813    1.8398744832   -1.1320475949
 C    1.5387308915    6.4513455216   -2.6865344623
 H    1.2150587288    7.3701603527   -3.1477610429
 Ni    4.2005898879   -3.7999568733   -1.3278786937
 N    2.8343495612   -4.8699614702   -1.8001066772
 N    2.8429516952   -2.6367618124   -0.9468292371
 C    4.1119184859   -6.6650233994   -2.8091355092
 N    5.5767285715   -2.6386520764   -1.1342188179
 N    5.4965471836   -4.8612557682   -2.0320377860
 C    6.7870099583   -2.9567276251   -1.7479185793
 C    1.6274611434   -0.7137260123   -0.8782136521
 C    7.4916910276   -5.2757847818   -2.9711998241
 H    8.5170557236   -5.1612815739   -3.2829301788
 C    1.5500462345   -3.0093508480   -1.2359672058
 C    5.3697909327   -6.0598819360   -2.6578332034
 C    6.7230620034   -4.3234662747   -2.2216193958
 C    2.9438415571   -1.3307276887   -0.7670785892
 C    0.7099850503   -5.4118565507   -2.2533262348
 C    6.6980679884   -0.7052301803   -1.4214823796
 C    5.4627987296   -1.3376293707   -0.9803577480
 C    4.2140523698   -0.6889581423   -0.7218399683
 C    1.5743988194   -4.3849941907   -1.7117559933
 C    7.5207700986   -1.7736677693   -1.8987648861
 C    2.8857643262   -6.0810985890   -2.4223152666
 C    6.6669332264   -6.3520393627   -3.2283729298
 H    6.9229135962   -7.2389124979   -3.7865994903
 C    0.7152341343   -1.8373743972   -1.1317964529
 C    1.5347931365   -6.4487078356   -2.6881103813
 H    1.2105142088   -7.3671039277   -3.1497393419
 Ni   -4.2020900489    3.8026856572   -1.3276536437
 N   -2.8359044812    4.8728980162   -1.7995964092
 N   -2.8444720442    2.6395444144   -0.9467502511
 C   -4.1136758969    6.6684527204   -2.8074109962
 N   -5.5781955255    2.6413791914   -1.1339716029
 N   -5.4981482936    4.8641151312   -2.0312602110
 C   -6.7886421713    2.9595677061   -1.7472360753
 C   -1.6288437224    0.7166361373   -0.8781781371
 C   -7.4936747256    5.2794134238   -2.9691008471
 H   -8.5192708786    5.1653401619   -3.2802283388
 C   -1.5514676735    3.0121151740   -1.2360858468
 C   -5.3715801177    6.0632082850   -2.6562356044
 C   -6.7247919714    4.3265549127   -2.2205553658
 C   -2.9453027941    1.3335983937   -0.7669841812
 C   -0.7116003023    5.4150505207   -2.2527873268
 C   -6.6995964534    0.7079832413   -1.4210395246
 C   -5.4642398646    1.3403359887   -0.9802326940
 C   -4.2154842048    0.6917398423   -0.7217792783
 C   -1.5759619744    4.3879562197   -1.7115582693
 C   -7.5224423936    1.7765406482   -1.8980145821
 C   -2.8874443772    6.0843815550   -2.4211677626
 C   -6.6688902004    6.3557811817   -3.2260451818
 H   -6.9250725062    7.2430073099   -3.7836124863
 C   -0.7167734613    1.8402802362   -1.1320385239
 C   -1.5364598725    6.4521283626   -2.6869057153
 H   -1.2122356358    7.3707439167   -3.1481389239
 Ni   -4.2042360839   -3.7977390993   -1.3265533387
 N   -2.8386963502   -4.8689197902   -1.7981297972
 N   -2.8458815142   -2.6351517094   -0.9462028441
 C   -4.1175366179   -6.6634634254   -2.8065340422
 N   -5.5796161125   -2.6354690134   -1.1335081779
 N   -5.5009631816   -4.8585173092   -2.0300748040
 C   -6.7902370433   -2.9530840471   -1.7466570903
 C   -1.6292979164   -0.7128117163   -0.8781099001
 C   -7.4967174686   -5.2725652078   -2.9681512461
 H   -8.5221491676   -5.1577333489   -3.2795465388
 C   -1.5532454905   -3.0086129580   -1.2353669938
 C   -5.3750911217   -6.0575458670   -2.6551587474
 C   -6.7273135524   -4.3201931497   -2.2194318438
 C   -2.9459882361   -1.3290184617   -0.7668268552
 C   -0.7148353453   -5.4116813807   -2.2527531328
 C   -6.6999561164   -0.7014932453   -1.4210394606
 C   -5.4649302286   -1.3344881597   -0.9800130990
 C   -4.2158236178   -0.6865040283   -0.7217144483
 C   -1.5785268194   -4.3844056637   -1.7107226123
 C   -7.5233720876   -1.7696170333   -1.8977678031
 C   -2.8909958621   -6.0801122790   -2.4202516406
 C   -6.6726023594   -6.3493866487   -3.2250169228
 H   -6.9292571022   -7.2364839179   -3.7825781923
 C   -0.7177378213   -1.8370247322   -1.1315919009
 C   -1.5402939565   -6.4482797076   -2.6868088773
 H   -1.2166404408   -7.3668969267   -3.1484379109
 H   -8.4989394826    1.6791647013   -2.3429886907
 H   -8.4998674386   -1.6718232834   -2.3426530867
 H   -4.0712973920   -7.6019218345   -3.3444444747
 H   -4.0669301230    7.6070578675   -3.3450183057
 H    4.0697995060    7.6049842275   -3.3442603637
 H    8.4982763546    1.6744278283   -2.3434167577
 H    8.4971798506   -1.6762501993   -2.3439190427
 H    4.0650245610   -7.6032594275   -3.3473766987
 Ni    4.1793977639    3.8283781822    2.0865822409
 N    2.8295953492    4.9540927331    1.7058724123
 N    2.8077409702    2.6685390044    2.3875838196
 C    4.1557064459    6.7930153343    0.8469596922
 N    5.5388744575    2.6439709214    2.2509516228
 N    5.5083244986    4.9327608871    1.5557638935
 C    6.7849162433    2.9975669280    1.7478645183
 C    1.6154489864    0.7219263903    2.3623769917
 C    7.5326467606    5.4118672677    0.7124933083
 H    8.5659233135    5.3135589438    0.4245628136
 C    1.5490482625    3.0618846540    2.1208178209
 C    5.3945109647    6.1742869609    0.9973680830
 C    6.7354828664    4.4010254087    1.3711629136
 C    2.9029386981    1.3286039387    2.4974137905
 C    0.7098909423    5.5413321175    1.2840824567
 C    6.6793516214    0.7156260123    1.9557615121
 C    5.4214479187    1.3394844057    2.3381908287
 C    4.1600622819    0.6898387143    2.5565781175
 C    1.5622713315    4.4749122776    1.7528765763
 C    7.5282701096    1.8083524412    1.5902571794
 C    2.8938930501    6.2041825839    1.1726032568
 C    6.7196721784    6.4977095946    0.4957491575
 H    6.9937800951    7.4130617807   -0.0035514080
 C    0.7002959543    1.8510715642    2.1589351099
 C    1.5589585975    6.6048211615    0.9216471771
 H    1.2450195768    7.5500421566    0.5118531065
 Ni    4.1817275489   -3.8290373302    2.0851888589
 N    2.8327061052   -4.9555820771    1.7040703913
 N    2.8092903082   -2.6700636364    2.3860015086
 C    4.1601575629   -6.7934245453    0.8449908522
 N    5.5404425715   -2.6438114244    2.2501817178
 N    5.5114939126   -4.9325442311    1.5545315705
 C    6.7867184863   -2.9964814310    1.7471436933
 C    1.6159767134   -0.7240667093    2.3619712027
 C    7.5361737596   -5.4099149037    0.7112333573
 H    8.5694158185   -5.3107829458    0.4234454256
 C    1.5509836585   -3.0641099500    2.1191009279
 C    5.3985792397   -6.1739661879    0.9957359420
 C    6.7382709264   -4.3999007877    1.3701426646
 C    2.9036921251   -1.3300074087    2.4966740995
 C    0.7134708003   -5.5440647975    1.2818593177
 C    6.6797461654   -0.7146799443    1.9555669811
 C    5.4222140327   -1.3393909717    2.3376737667
 C    4.1604406309   -0.6905714583    2.5562253635
 C    1.5650575145   -4.4772345266    1.7509552633
 C    7.5293473146   -1.8068099192    1.5898052444
 C    2.8979416341   -6.2055325439    1.1706419328
 C    6.7239517134   -6.4962664336    0.4940737225
 H    6.9988067101   -7.4111928507   -0.0055986380
 C    0.7014381643   -1.8537042432    2.1577393229
 C    1.5632331895   -6.6069681185    0.9194656721
 H    1.2499876588   -7.5523146575    0.5094227085
 Ni   -4.1801752819    3.8261963202    2.0883293889
 N   -2.8310917962    4.9527550521    1.7072945983
 N   -2.8077822052    2.6669903934    2.3884149846
 C   -4.1585700699    6.7908518133    0.8486194012
 N   -5.5389321955    2.6408579704    2.2525616028
 N   -5.5099331366    4.9300190711    1.5583135835
 C   -6.7852937383    2.9939366230    1.7499520553
 C   -1.6143009174    0.7210462283    2.3623367057
 C   -7.5345369236    5.4076651667    0.7147399133
 H   -8.5677004455    5.3085450288    0.4266782766
 C   -1.5493872765    3.0610975050    2.1213491109
 C   -5.3968908597    6.1714810829    0.9995682030
 C   -6.7366864824    4.3973962257    1.3735755556
 C   -2.9021652671    1.3269315567    2.4977738175
 C   -0.7118764623    5.5409854835    1.2844289517
 C   -6.6783864304    0.7119328433    1.9568372271
 C   -5.4207434217    1.3364011777    2.3391504487
 C   -4.1588648689    0.6874253823    2.5568662295
 C   -1.5634724615    4.4741789726    1.7536821883
 C   -7.5279697966    1.8042921432    1.5919026844
 C   -2.8962474341    6.2027276769    1.1739483558
 C   -6.7223162414    6.4939495156    0.4978628815
 H   -6.9969551421    7.4088901377   -0.0019031880
 C   -0.6998937913    1.8507112752    2.1590041179
 C   -1.5616767775    6.6040405925    0.9223293111
 H   -1.2484443138    7.5493668276    0.5122416785
 Ni   -4.1777576479   -3.8311389182    2.0838891019
 N   -2.8280553262   -4.9570055621    1.7034135253
 N   -2.8060537472   -2.6714634274    2.3848458666
 C   -4.1543718589   -6.7960151713    0.8452464492
 N   -5.5371558295   -2.6468720394    2.2490330538
 N   -5.5068392806   -4.9354299331    1.5534894725
 C   -6.7834991223   -3.0003321200    1.7467694693
 C   -1.6138596524   -0.7249037293    2.3615792097
 C   -7.5317190626   -5.4150783937    0.7122400133
 H   -8.5652811876   -5.3171276118    0.4252012836
 C   -1.5474488815   -3.0648400650    2.1184016279
 C   -5.3932876657   -6.1772308839    0.9956892950
 C   -6.7342718224   -4.4039842547    1.3699089246
 C   -2.9012617461   -1.3315988547    2.4958449335
 C   -0.7084325923   -5.5444976635    1.2818081467
 C   -6.6779456354   -0.7184262033    1.9559429871
 C   -5.4197949397   -1.3424245437    2.3371409457
 C   -4.1584240469   -0.6929621063    2.5556866045
 C   -1.5607107415   -4.4780197136    1.7504656393
 C   -7.5271049216   -1.8111360392    1.5905037094
 C   -2.8925480891   -6.2072333669    1.1704558348
 C   -6.7186722734   -6.5009618466    0.4951793995
 H   -6.9931645161   -7.4166393887   -0.0033182780
 C   -0.6986066423   -1.8540557962    2.1575069989
 C   -1.5575269635   -6.6079759725    0.9196032251
 H   -1.2436064138   -7.5533323245    0.5100854075
 H   -8.5316233846    1.7264573093    1.2098012008
 H   -8.5310395996   -1.7335790553    1.2090832798
 H   -4.1327970459   -7.7622285183    0.3586686236
 H   -4.1375469619    7.7565938063    0.3611101536
 H    4.1339857829    7.7589245253    0.3598011486
 H    8.5318825956    1.7309280483    1.2079686338
 H    8.5329501066   -1.7286879463    1.2076315208
 H    4.1391491659   -7.7591907833    0.3575086926
