# Supplementary material for: Change of the aromatic nature through face-to-face stacking
Source: Chem Sci. 2026 Mar 27;17(19):9768–79. doi: 10.1039/d5sc10179d (PMC13054589; doi:10.1039/d5sc10179d)
Supplement: SC-017-D5SC10179D-s001 [file SC-017-D5SC10179D-s001.zip › 13.xyz]

         112

Ni   -0.774543800000      4.195960300000     -3.793007800000
N    -0.183410000000      2.833863300000     -4.816134100000
N    -1.196467400000      2.839520800000     -2.642763200000
C     0.986205500000      4.119959700000     -6.499077200000
N    -1.082090000000      5.567882700000     -2.643146500000
N    -0.049651700000      5.508082100000     -4.826011500000
C    -0.480533100000      6.797573000000     -2.942262300000
C    -1.234105900000      1.623482000000     -0.714694500000
C     0.934423500000      7.509017500000     -5.128530300000
H     1.225644500000      8.536290800000     -4.982220500000
C    -0.831416300000      1.549489200000     -2.984897600000
C     0.726804100000      5.381702400000     -5.930065300000
C     0.081331300000      6.741029300000     -4.268762800000
C    -1.392205200000      2.936679600000     -1.338708700000
C     0.402051700000      0.715775800000     -5.276181400000
C    -0.868867800000      6.708817900000     -0.704666600000
C    -1.263853400000      5.452842400000     -1.347171300000
C    -1.499388000000      4.201073200000     -0.691309800000
C    -0.268058500000      1.575805500000     -4.320340800000
C    -0.388409700000      7.539814300000     -1.758750000000
C     0.569531100000      2.893195900000     -5.948340800000
C     1.322628100000      6.679669300000     -6.159832800000
H     1.979998500000      6.932856100000     -6.976622800000
C    -0.933726400000      0.722683700000     -1.812988500000
C     0.918151300000      1.541673300000     -6.266495800000
H     1.476013300000      1.225258600000     -7.132863000000
Ni   -0.766461300000      4.198520200000      3.791727600000
N    -0.177923300000      2.836186700000      4.815935300000
N    -1.195088400000      2.841562100000      2.644341800000
C     1.000546600000      4.120825700000      6.493675100000
N    -1.072067600000      5.569586700000      2.640628700000
N    -0.034034900000      5.509840800000      4.820542700000
C    -0.466907900000      6.798314800000      2.936487200000
C    -1.234485100000      1.623880500000      0.717248500000
C     0.959544000000      7.507208900000      5.115871600000
H     1.254829600000      8.532852000000      4.966288700000
C    -0.832467700000      1.550950800000      2.987580100000
C     0.745571600000      5.382424100000      5.922194500000
C     0.099925500000      6.741465300000      4.260773100000
C    -1.391020700000      2.937702400000      1.340218600000
C     0.399075300000      0.716694900000      5.279675600000
C    -0.865371400000      6.708999600000      0.700647900000
C    -1.259260100000      5.453837100000      1.345559200000
C    -1.497920100000      4.201674300000      0.691679800000
C    -0.268231700000      1.577602000000      4.322618200000
C    -0.378901100000      7.539750700000      1.752145900000
C     0.577023000000      2.894746700000      5.946912800000
C     1.347991700000      6.678081200000      6.147288700000
H     2.009731200000      6.929625800000      6.961045400000
C    -0.935742600000      0.723344700000      1.816314300000
C     0.920003000000      1.542342700000      6.267572500000
H     1.478285600000      1.225276200000      7.133400600000
Ni   -0.768078900000     -4.197560000000     -3.790442100000
N    -0.176912700000     -2.835445000000     -4.813502100000
N    -1.193686800000     -2.840876200000     -2.641854100000
C     0.996210800000     -4.121048300000     -6.494126000000
N    -1.075924200000     -5.569035700000     -2.640281600000
N    -0.040115000000     -5.509344100000     -4.821391100000
C    -0.472846400000     -6.798408000000     -2.937822300000
C    -1.233429600000     -1.624084400000     -0.714220400000
C     0.946804300000     -7.509299100000     -5.121248000000
H     1.239005200000     -8.536145900000     -4.973889500000
C    -0.829544100000     -1.550701400000     -2.984281400000
C     0.737754200000     -5.382715200000     -5.924391700000
C     0.091393600000     -6.741944600000     -4.263254200000
C    -1.390295300000     -2.937506300000     -1.337786100000
C     0.404282800000     -0.716657300000     -5.275331700000
C    -0.865697600000     -6.709183200000     -0.701042900000
C    -1.260217200000     -5.453620200000     -1.344731500000
C    -1.497462200000     -4.201634400000     -0.689848900000
C    -0.264673900000     -1.577163500000     -4.319049000000
C    -0.382577700000     -7.540188400000     -1.753887900000
C     0.577298700000     -2.894457200000     -5.944872400000
C     1.335554000000     -6.680090400000     -6.152436000000
H     1.994489800000     -6.932860600000     -6.968092000000
C    -0.933143400000     -0.723533600000     -1.812622400000
C     0.923518000000     -1.542423000000     -6.264027600000
H     1.481677000000     -1.225775000000     -7.130090900000
Ni   -0.770445400000     -4.197242200000      3.794218000000
N    -0.182700600000     -2.834688800000      4.818620500000
N    -1.197053200000     -2.840621700000      2.645616600000
C     0.992837700000     -4.119271100000      6.498646300000
N    -1.075299900000     -5.568817700000      2.643398700000
N    -0.040297700000     -5.508375900000      4.824806000000
C    -0.470938200000     -6.797550500000      2.940833800000
C    -1.234569500000     -1.623933200000      0.717870400000
C     0.950619000000     -7.506588300000      5.123435800000
H     1.245173900000     -8.532627300000      4.975181600000
C    -0.833982200000     -1.550221200000      2.988446900000
C     0.737192100000     -5.381047400000      5.927997700000
C     0.093556800000     -6.740396800000      4.266073600000
C    -1.391790400000     -2.937412400000      1.341249700000
C     0.397579600000     -0.715611800000      5.280367100000
C    -0.865075000000     -6.708983300000      0.704249800000
C    -1.260123300000     -5.453503800000      1.347964700000
C    -1.497821100000     -4.201608900000      0.693158600000
C    -0.270748200000     -1.576401400000      4.324017900000
C    -0.380823800000     -7.539468800000      1.756951000000
C     0.571464300000     -2.893192200000      5.950132500000
C     1.337628900000     -6.677273300000      6.155214600000
H     1.997207700000     -6.929174500000      6.970620200000
C    -0.936085000000     -0.723067800000      1.816615300000
C     0.916531800000     -1.541105200000      6.269506800000
H     1.474699800000     -1.224082300000      7.135431900000
H     0.043175000000     -8.523763300000     -1.645460600000
H     0.045561400000     -8.522754500000      1.648373500000
H     1.644854200000     -4.079944800000      7.361702300000
H     1.648142200000     -4.082752000000     -7.357300100000
H     1.637369400000      4.081662000000     -7.362820100000
H     0.037028700000      8.523655900000     -1.651478000000
H     0.047425400000      8.522937800000      1.642408300000
H     1.653623400000      4.081631500000      7.355943700000
