# Supplementary material for: Change of the aromatic nature through face-to-face stacking
Source: Chem Sci. 2026 Mar 27;17(19):9768–79. doi: 10.1039/d5sc10179d (PMC13054589; doi:10.1039/d5sc10179d)
Supplement: SC-017-D5SC10179D-s001 [file SC-017-D5SC10179D-s001.zip › 1.xyz]

84
Energy =
C    -0.0480512   -5.1997545   -3.4132795
C    -0.0636661   -5.6214491   -2.0970887
H    -0.0622464   -4.9704895   -1.2281305
C    -0.0815256   -7.0385119   -2.1307039
H    -0.0969027   -7.7248227   -1.2868933
C    -0.0759156   -7.4041274   -3.4653880
C    -0.0888580   -8.7283495   -4.0079232
C    -0.0855395   -9.1995619   -5.2818373
C    -0.1002966  -10.5861900   -5.6976389
H    -0.1161863  -11.4301602   -5.0102667
C    -0.0906051  -10.6086054   -7.0544671
H    -0.0968696  -11.4737062   -7.7149718
C    -0.0696117   -9.2349710   -7.5120680
C    -0.0267543   -3.8354231   -3.9171462
H    -0.1044602   -9.5055771   -3.2406993
O    -0.0554761   -6.2802836   -4.2443011
O    -0.0671559   -8.4130809   -6.4111217
C    -0.0336477   -7.4625000   -9.3201368
C    -0.0185118   -7.0469121  -10.6435508
H    -0.0204402   -7.7010070  -11.5125478
C    -0.0005779   -5.6316890  -10.6201994
H     0.0144613   -4.9501290  -11.4679869
C    -0.0057292   -5.2569274   -9.2844390
C     0.0071004   -3.9408534   -8.7367821
C     0.0036575   -3.4692589   -7.4587281
C     0.0187441   -2.0838111   -7.0585683
H     0.0348541   -1.2462980   -7.7536058
C     0.0093196   -2.0462641   -5.6996556
H     0.0159048   -1.1796784   -5.0445636
C    -0.0118274   -3.4101998   -5.2322915
C    -0.0545025   -8.7931838   -8.7984118
H     0.0230032   -3.1571950   -9.4975858
H    -0.0588372   -9.5751794   -9.5599781
O    -0.0258350   -6.3735087   -8.5003667
O    -0.0148042   -4.2452762   -6.3177303
C    -0.0208363   -2.8270549   -2.9169890
C    -0.0160234   -1.9776302   -2.0384487
C     0.0741386    7.4624616    9.3199600
C     0.0914262    7.0467851   10.6433197
H     0.0997992    7.7008930   11.5122688
C     0.0956810    5.6314543   10.6199885
H     0.1081493    4.9498057   11.4677464
C     0.0807732    5.2567219    9.2842935
C     0.0787792    3.9405723    8.7366715
C     0.0651184    3.4690060    7.4586758
C     0.0660980    2.0834729    7.0585284
H     0.0777720    1.2458599    7.7535340
C     0.0504609    2.0459916    5.6996715
H     0.0467211    1.1793732    5.0446000
C     0.0391401    3.4100538    5.2323342
C     0.0635981    8.7932702    8.7982428
H     0.0909763    3.1568168    9.4974433
H     0.0705345    9.5752912    9.5597638
O     0.0677332    6.3734221    8.5002414
O     0.0483076    4.2451395    6.3177314
C     0.0101321    5.1998245    3.4134025
C    -0.0091460    5.6216062    2.0972879
H    -0.0185071    4.9706363    1.2283867
C    -0.0140508    7.0387734    2.1308922
H    -0.0280581    7.7251713    1.2871286
C     0.0024101    7.4043603    3.4654942
C     0.0046236    8.7286593    4.0079908
C     0.0189491    9.1998476    5.2818374
C     0.0194182   10.5865620    5.6976123
H     0.0079906   11.4306300    5.0102714
C     0.0362214   10.6089135    7.0543720
H     0.0415323   11.4740489    7.7148396
C     0.0464384    9.2351513    7.5119571
C     0.0220461    3.8353700    3.9172455
H    -0.0079735    9.5059797    3.2408058
O     0.0170683    6.2803996    4.2443690
O     0.0356453    8.4132516    6.4110679
C    -0.0100967   -0.9887049   -1.0200279
C    -0.0116474   -1.3542806    0.3465521
C    -0.0022877    0.3887062   -1.3423831
C    -0.0056046   -0.3887991    1.3425413
H    -0.0175275   -2.4131867    0.6125094
C     0.0037815    1.3541870   -0.3463942
H    -0.0010215    0.6883265   -2.3923252
C     0.0023404    0.9886103    1.0201858
H    -0.0070380   -0.6884180    2.3924836
H     0.0099769    2.4130916   -0.6123497
C     0.0149501    2.8269736    2.9171226
C     0.0088769    1.9775377    2.0386010
