# Supplementary material for: Change of the aromatic nature through face-to-face stacking
Source: Chem Sci. 2026 Mar 27;17(19):9768–79. doi: 10.1039/d5sc10179d (PMC13054589; doi:10.1039/d5sc10179d)
Supplement: SC-017-D5SC10179D-s001 [file SC-017-D5SC10179D-s001.zip › 2_2.xyz]

168
Energy =
C    -6.0579803    1.3405279   -1.6687990
C    -5.4761822    2.6141045   -1.8230748
H    -4.4108070    2.7967845   -1.9235245
C    -6.5117073    3.5379828   -1.8164473
H    -6.4454315    4.6191144   -1.9167036
C    -7.7146225    2.8147511   -1.6741475
C    -9.0094392    3.3333886   -1.6554668
C   -10.2630092    2.7331380   -1.6361483
C   -11.5278275    3.3660572   -1.6817790
H   -11.6822768    4.4417256   -1.7266756
C   -12.4858131    2.3657729   -1.6556580
H   -13.5681609    2.4725152   -1.6763699
C   -11.7974036    1.1317693   -1.5953703
C    -5.3920759    0.0942598   -1.5892030
H    -9.0433735    4.4228711   -1.7176854
O    -7.4164525    1.4798041   -1.5829539
O   -10.4510850    1.3791527   -1.5838840
C   -11.7036177   -1.3955003   -1.5531355
C   -12.3002792   -2.6769846   -1.5657762
H   -13.3716466   -2.8627567   -1.5912261
C   -11.2728256   -3.6052921   -1.5264505
H   -11.3491114   -4.6903688   -1.5186204
C   -10.0567344   -2.8811406   -1.4967084
C    -8.7645183   -3.3904240   -1.4452379
C    -7.5081254   -2.7837646   -1.4565388
C    -6.2534047   -3.4242544   -1.3907437
H    -6.1083519   -4.4997711   -1.3218965
C    -5.2840148   -2.4306928   -1.4079620
H    -4.2050378   -2.5392525   -1.3579895
C    -5.9597451   -1.1971760   -1.4941291
C   -12.3308028   -0.1529725   -1.5707767
H    -8.7217350   -4.4807242   -1.4109606
H   -13.4211908   -0.1939051   -1.5911919
O   -10.3426972   -1.5435635   -1.5185552
O    -7.3070633   -1.4285029   -1.5240666
N     1.4172024    0.2847523   -1.7266723
C     0.6694652   -0.6157709   -2.5259214
C    -0.6704098   -0.6157021   -2.5258835
N    -1.4180091    0.2848887   -1.7265862
C    -0.6700034    1.2630448   -1.0218350
C     0.6693275    1.2629927   -1.0218803
H     1.2509581   -1.2884383   -3.1537482
H    -1.2520084   -1.2882801   -3.1537101
H    -1.2507342    2.0046267   -0.4778530
H     1.2501578    2.0045375   -0.4779538
C    -3.9728377    0.1542714   -1.6387727
C    -2.7546086    0.2246911   -1.6686815
C     2.7537663    0.2241939   -1.6685393
C     3.9719757    0.1534664   -1.6383805
C    11.7966827    1.1298344   -1.5964144
C    12.4852674    2.3636770   -1.6577489
H    13.5676348    2.4702201   -1.6784808
C    11.5274244    3.3640828   -1.6847402
H    11.6820313    4.4396911   -1.7305074
C    10.2625211    2.7313879   -1.6385650
C     9.0090383    3.3318198   -1.6584029
C     7.7141461    2.8133648   -1.6765245
C     6.5113459    3.5365838   -1.8199262
H     6.4452307    4.6175927   -1.9215940
C     5.4756977    2.6128483   -1.8255044
H     4.4103680    2.7955235   -1.9264323
C     6.0572920    1.3393724   -1.6695410
C    12.3299030   -0.1549567   -1.5708017
H     9.0431386    4.4212310   -1.7217898
H    13.4202810   -0.1960514   -1.5912720
O    10.4503957    1.3774199   -1.5851404
O     7.4157597    1.4785786   -1.5836532
C     5.9587002   -1.1981528   -1.4923805
C     5.2827951   -2.4315048   -1.4050232
H     4.2037980   -2.5398808   -1.3550201
C     6.2520449   -3.4251748   -1.3868003
H     6.1068320   -4.5005985   -1.3168371
C     7.5068646   -2.7849277   -1.4532195
C     8.7631727   -3.3917480   -1.4414464
C    10.0554592   -2.8827107   -1.4936553
C    11.2714311   -3.6070723   -1.5230664
H    11.3475586   -4.6921524   -1.5142105
C    12.2990124   -2.6789522   -1.5635901
H    13.3703479   -2.8648853   -1.5891098
C    11.7025461   -1.3973759   -1.5519734
C     5.3912098    0.0932709   -1.5886977
H     8.7202270   -4.4820065   -1.4060836
O     7.3059798   -1.4296950   -1.5220370
O    10.3416088   -1.5452061   -1.5168928
C    -5.9583750    1.1966524    1.4935061
C    -5.2822459    2.4299717    1.4075035
H    -4.2032260    2.5382245    1.3577148
C    -6.2513228    3.4238373    1.3901714
H    -6.1059109    4.4993114    1.3213340
C    -7.5062599    2.7837390    1.4558086
C    -8.7624796    3.3907782    1.4446038
C   -10.0548503    2.8818925    1.4962370
C   -11.2707086    3.6064320    1.5261570
H   -11.3466492    4.6915395    1.5183102
C   -12.2984485    2.6784488    1.5657021
H   -13.3697569    2.8645399    1.5911897
C   -11.7021895    1.3967787    1.5529985
C    -5.3911152   -0.0949656    1.5885911
H    -8.7193608    4.4810726    1.4103571
O    -7.3056125    1.4283955    1.5232524
O   -10.3412193    1.5444123    1.5181907
C   -11.7967718   -1.1304499    1.5952299
C   -12.4855691   -2.3642311    1.6553860
H   -13.5679520   -2.4706062    1.6761702
C   -11.5279058   -3.3648315    1.6813780
H   -11.6827039   -4.4404511    1.7261238
C   -10.2628892   -2.7323119    1.6358035
C    -9.0095128   -3.3329684    1.6550186
C    -7.7145285   -2.8147579    1.6736732
C    -6.5118697   -3.5383097    1.8164748
H    -6.4459535   -4.6194180    1.9171782
C    -5.4760520   -2.6147651    1.8229639
H    -4.4107642   -2.7977209    1.9238179
C    -6.0574132   -1.3410486    1.6681387
C   -12.3297657    0.1544540    1.5707290
H    -9.0437914   -4.4224281    1.7173527
H   -13.4201373    0.1957268    1.5912518
O   -10.4505263   -1.3782628    1.5836945
O    -7.4159021   -1.4799364    1.5820598
N     1.4180375   -0.2861349    1.7274688
C     0.6703325   -1.2645205    1.0227072
C    -0.6689991   -1.2647605    1.0226099
N    -1.4171523   -0.2866416    1.7272733
C    -0.6697113    0.6140043    2.5266551
C     0.6701613    0.6142443    2.5267385
H     1.2512926   -2.0060350    0.4788746
H    -1.2496077   -2.0064769    0.4786789
H    -1.2514237    1.2864645    3.1545015
H     1.2515478    1.2869154    3.1546627
C    -3.9719068   -0.1553875    1.6384862
C    -2.7537048   -0.2261678    1.6688150
C     2.7546011   -0.2253514    1.6693565
C     3.9727940   -0.1543763    1.6392112
C    11.7029292    1.3985515    1.5511543
C    12.2990567    2.6802963    1.5626255
H    13.3703540    2.8665075    1.5877686
C    11.2712102    3.6081357    1.5224365
H    11.3470418    4.6932435    1.5136000
C    10.0554230    2.8834504    1.4933600
C     8.7629823    3.3921412    1.4414843
C     7.5068416    2.7849562    1.4534741
C     6.2518278    3.4248566    1.3872804
H     6.1063092    4.5002460    1.3173562
C     5.2828627    2.4309075    1.4056344
H     4.2038211    2.5389827    1.3558741
C     5.9591294    1.1977493    1.4929017
C    12.3306173    0.1562924    1.5699372
H     8.7197267    4.4823983    1.4061926
H    13.4209910    0.1976779    1.5901404
O    10.3419387    1.5460145    1.5164576
O     7.3063511    1.4296692    1.5223320
C     6.0584439   -1.3397196    1.6702742
C     5.4772147   -2.6133634    1.8261927
H     4.4119483   -2.7963681    1.9271692
C     6.5131180   -3.5368078    1.8203842
H     6.4473142   -4.6178464    1.9218870
C     7.7156981   -2.8132538    1.6769134
C     9.0107108   -3.3313697    1.6584501
C    10.2640262   -2.7306131    1.6383269
C    11.5291111   -3.3629589    1.6842763
H    11.6840171   -4.4385166    1.7300527
C    12.4866720   -2.3622966    1.6570744
H    13.5690712   -2.4685353    1.6776975
C    11.7977439   -1.1286382    1.5958243
C     5.3920084   -0.0938118    1.5894154
H     9.0451060   -4.4207686    1.7217431
O     7.4169505   -1.4785420    1.5842432
O    10.4515291   -1.3765934    1.5848325
