# Supplementary material for: Change of the aromatic nature through face-to-face stacking
Source: Chem Sci. 2026 Mar 27;17(19):9768–79. doi: 10.1039/d5sc10179d (PMC13054589; doi:10.1039/d5sc10179d)
Supplement: SC-017-D5SC10179D-s001 [file SC-017-D5SC10179D-s001.zip › 2.xyz]

84
Energy =
C    -6.0027028    0.5697599   -1.1216371
C    -5.3567676    1.0664919   -2.2390645
H    -4.2805432    1.1026937   -2.3776446
C    -6.3709492    1.4988643   -3.1300115
H    -6.2474874    1.9456574   -4.1141781
C    -7.5811201    1.2387600   -2.5108053
C    -8.8946142    1.4925679   -3.0191192
C   -10.1349518    1.2348136   -2.5286355
C   -11.4019181    1.5369654   -3.1606699
H   -11.5010765    2.0285317   -4.1268868
C   -12.3872146    1.0972911   -2.3374771
H   -13.4641948    1.1520883   -2.4853594
C   -11.7538372    0.5133260   -1.1736406
C    -5.4066671    0.0223871    0.0869252
H    -8.8894994    1.9795735   -3.9967870
O    -7.3526817    0.6739039   -1.2866572
O   -10.3919517    0.6191198   -1.3250277
C   -11.8065296   -0.6421273    1.0796411
C   -12.4609881   -1.2164935    2.1586404
H   -13.5389884   -1.3120752    2.2675381
C   -11.4544441   -1.6366962    3.0623601
H   -11.5837756   -2.1285693    4.0240213
C   -10.2390555   -1.2973450    2.4873681
C    -8.9266218   -1.4962439    3.0112904
C    -7.6855021   -1.2108138    2.5299175
C    -6.4313896   -1.4484050    3.2044130
H    -6.3442475   -1.8945827    4.1934627
C    -5.4356328   -1.0073791    2.3923325
H    -4.3633185   -1.0128522    2.5666050
C    -6.0525939   -0.4947608    1.1917123
C   -12.3636823   -0.0538231   -0.0985095
H    -8.9225265   -1.9657349    3.9975611
H   -13.4547075   -0.0634160   -0.1330783
O   -10.4592603   -0.6956770    1.2829530
O    -7.4124192   -0.6291972    1.3089942
N     1.4221143    0.0171150   -0.0332903
C     0.6709157   -1.1875621   -0.0126309
C    -0.6684405   -1.1889856    0.0167827
N    -1.4222103    0.0141065    0.0365180
C    -0.6709029    1.2190436    0.0191046
C     0.6682530    1.2204527   -0.0163161
H     1.2513991   -2.1081928   -0.0230136
H    -1.2469537   -2.1108487    0.0279208
H    -1.2515885    2.1394672    0.0355905
H     1.2469802    2.1421034   -0.0330441
C    -3.9815013    0.0114819    0.1091924
C    -2.7600515    0.0131939    0.0674684
C     2.7599510    0.0190125   -0.0647532
C     3.9813825    0.0197725   -0.1069230
C    11.7534464    0.5346690    1.1726804
C    12.3862806    1.1170799    2.3375943
H    13.4632295    1.1737678    2.4849892
C    11.4005442    1.5526717    3.1624272
H    11.4992347    2.0420748    4.1297884
C    10.1338477    1.2494619    2.5303644
C     8.8932624    1.5035139    3.0221461
C     7.5800065    1.2483465    2.5139115
C     6.3696533    1.5048278    3.1342709
H     6.2458490    1.9492435    4.1194684
C     5.3558472    1.0725310    2.2428667
H     4.2796232    1.1064264    2.3820146
C     6.0021649    0.5794491    1.1240420
C    12.3638545   -0.0285302    0.0957929
H     8.8877022    1.9881479    4.0009871
H    13.4549191   -0.0358845    0.1296864
O    10.3914378    0.6372485    1.3251033
O     7.3520310    0.6857456    1.2886404
C     6.0529052   -0.4799082   -1.1916483
C     5.4362921   -0.9913208   -2.3929814
H     4.3638704   -0.9989083   -2.5664967
C     6.4325044   -1.4282661   -3.2066962
H     6.3457179   -1.8725018   -4.1966535
C     7.6865299   -1.1893098   -2.5325124
C     8.9279627   -1.4708931   -3.0153306
C    10.2402974   -1.2703284   -2.4917925
C    11.4560526   -1.6056133   -3.0683882
H    11.5858406   -2.0948619   -4.0313284
C    12.4622590   -1.1854137   -2.1642898
H    13.5403960   -1.2783686   -2.2741123
C    11.8072361   -0.6151227   -1.0834692
C     5.4065511    0.0334990   -0.0853698
H     8.9242628   -1.9381186   -4.0026816
O     7.4129403   -0.6110080   -1.3101214
O    10.4599609   -0.6711100   -1.2860549
