# Supplementary material for: Change of the aromatic nature through face-to-face stacking
Source: Chem Sci. 2026 Mar 27;17(19):9768–79. doi: 10.1039/d5sc10179d (PMC13054589; doi:10.1039/d5sc10179d)
Supplement: SC-017-D5SC10179D-s001 [file SC-017-D5SC10179D-s001.zip › 3_2.xyz]

176
Energy =
C    -1.7155922    0.6548514   -2.0897273
C    -1.7125476   -0.7585615   -2.1521941
C    -0.6415260   -1.6975089   -2.1319905
C     0.7511003   -1.6233851   -2.1381721
C     1.7287590   -0.6165750   -2.1274449
C     1.7252236    0.7980531   -2.1488953
C     0.6546605    1.7358513   -2.0895504
C    -0.7379471    1.6617138   -2.0822533
H    -1.0052701   -2.7271735   -2.1735003
H     1.2054109   -2.6190045   -2.1479173
H     2.7430680   -1.0223256   -2.1574856
H    -2.7301052    1.0611495   -2.0966120
H     1.0180970    2.7663398   -2.1052643
H    -1.1921968    2.6571136   -2.0580052
C    -1.6561302    0.7200739    0.7259921
C    -1.7373319   -0.7019287    0.7457859
C    -0.7315300   -1.6949840    0.6836744
C     0.6718480   -1.7036948    0.6772061
C     1.7009632   -0.7625606    0.6857479
C     1.7826206    0.6582968    0.7457840
C     0.7763465    1.6525679    0.7236673
C    -0.6270073    1.6612322    0.7331634
H    -1.1530597   -2.7032664    0.6898971
H     1.0632565   -2.7254339    0.6528185
H     2.6906051   -1.2257790    0.7021253
H    -2.6454578    1.1824588    0.7668029
H     1.1980944    2.6603116    0.7543478
H    -1.0185118    2.6831798    0.7427436
C     3.1096917    1.1633258    0.8323102
C     4.2505665    1.6009562    0.8603177
C    -3.0633995   -1.2096225    0.8323675
C    -4.2037518   -1.6485946    0.8603172
C    -3.0041390   -1.3483661   -2.2398318
C    -4.1164592   -1.8541479   -2.2687218
C     3.0158263    1.3903897   -2.2337723
C     4.1278317    1.8969934   -2.2602527
C    -5.5283310   -2.1564621    0.8535242
C    -6.5540790   -1.1996706    0.6376719
C    -5.6558864   -3.5445892    1.0671759
O    -7.8815282   -1.5207885    0.5965446
C    -6.4087491    0.1866484    0.4565697
C    -4.6194532   -4.4707218    1.3247905
O    -6.8530735   -4.2039420    1.0657406
C    -8.5907657   -0.3658935    0.3870031
H    -5.4578199    0.7099285    0.4419354
C    -7.6883699    0.7104130    0.3016522
C    -5.2123710   -5.7113778    1.4701359
H    -3.5667634   -4.2126992    1.3854131
C    -6.6076421   -5.5330281    1.3076700
C    -9.9842107   -0.3130854    0.2774995
H    -7.9708150    1.7476839    0.1371505
H    -4.7296262   -6.6643315    1.6751965
C    -7.5900477   -6.5108058    1.3821602
C   -10.9698857   -1.2826377    0.3745819
H   -10.3702267    0.6947967    0.1129880
C    -8.9831022   -6.4599993    1.2979850
H    -7.1983594   -7.5101614    1.5816380
C   -12.3751365   -1.1011238    0.2926464
O   -10.7115642   -2.6110167    0.5784760
C    -9.8975275   -7.5225201    1.4443102
O    -9.6791448   -5.3086342    1.0536944
H   -12.8677099   -0.1442753    0.1340895
C   -12.9576535   -2.3435042    0.4511184
C   -11.9064219   -3.2792688    0.6252264
C   -11.1712779   -6.9900064    1.2786623
H    -9.6242136   -8.5558226    1.6454621
C   -11.0128091   -5.6106996    1.0359129
H   -14.0158506   -2.5947832    0.4433148
C   -12.0030976   -4.6492190    0.8186171
H   -12.1260604   -7.5092018    1.3222461
H   -13.0230669   -5.0370210    0.8325695
C    -5.4069447   -2.4433462   -2.2632421
C    -6.4865602   -1.5616559   -2.4773322
C    -5.4432348   -3.8456710   -2.0478288
O    -7.7958113   -1.9539184   -2.4775097
C    -6.4209725   -0.1730161   -2.7335624
C    -4.3524706   -4.7132518   -1.8652954
O    -6.6024590   -4.5678786   -2.0083195
C    -8.5719550   -0.8473694   -2.7190838
H    -5.4992523    0.3973797   -2.7926666
C    -7.7214901    0.2732972   -2.8797055
C    -4.8754679   -5.9932706   -1.7111075
H    -3.3128852   -4.4013332   -1.8491437
C    -6.2755620   -5.8830803   -1.7983343
C    -9.9578726   -0.8631272   -2.7946163
H    -8.0630362    1.2856348   -3.0839919
H    -4.3334570   -6.9215308   -1.5458203
C    -7.2142638   -6.9143474   -1.6898294
C   -10.8977618   -1.8926551   -2.7113353
H   -10.3962830    0.1166736   -2.9938875
C    -8.5965855   -6.9382266   -1.7878687
H    -6.7657440   -7.8959550   -1.5249932
C   -12.2964880   -1.8005511   -2.8583856
O   -10.5641264   -3.1960444   -2.4671116
C    -9.4518261   -8.0679501   -1.7063078
O    -9.3631627   -5.8230868   -1.9920868
H   -12.8420947   -0.8814881   -3.0596720
C   -12.8091400   -3.0824749   -2.6931718
C   -11.7141317   -3.9359200   -2.4499982
C   -10.7462994   -7.6129324   -1.8651990
H    -9.1144195   -9.0898581   -1.5475922
C   -10.6771734   -6.2072294   -2.0392429
H   -13.8485522   -3.3998884   -2.7372812
C   -11.7221883   -5.3161867   -2.2328738
H   -11.6670920   -8.1917775   -1.8576343
H   -12.7135815   -5.7721004   -2.2472065
C     5.4182393    2.4863183   -2.2517722
C     6.4954110    1.6120295   -2.5047899
C     5.4568314    3.8815715   -1.9946139
O     7.8045063    2.0047007   -2.5082716
C     6.4269865    0.2316756   -2.8020025
C     4.3681481    4.7428739   -1.7740185
O     6.6163906    4.6026923   -1.9463084
C     8.5779374    0.9062507   -2.7920500
H     5.5046914   -0.3370772   -2.8676304
C     7.7257329   -0.2094542   -2.9765054
C     4.8928099    6.0179080   -1.5873269
H     3.3288084    4.4302505   -1.7557402
C     6.2918153    5.9108880   -1.6933394
C     9.9628222    0.9249120   -2.8832682
H     8.0649743   -1.2150414   -3.2151032
H     4.3526384    6.9406003   -1.3882732
C     7.2317348    6.9387655   -1.5644689
C    10.9035889    1.9518730   -2.7799968
H    10.3989594   -0.0482579   -3.1170558
C     8.6127881    6.9661304   -1.6775554
H     6.7850888    7.9147749   -1.3649209
C    12.3004595    1.8648677   -2.9460639
O    10.5727097    3.2471619   -2.4926319
C     9.4688825    8.0932519   -1.5716804
O     9.3770521    5.8580201   -1.9243959
H    12.8437916    0.9525489   -3.1813167
C    12.8149182    3.1414663   -2.7481240
C    11.7227477    3.9866565   -2.4665618
C    10.7614030    7.6438498   -1.7594016
H     9.1332471    9.1097218   -1.3781070
C    10.6903885    6.2439923   -1.9752076
H    13.8537156    3.4605168   -2.7947599
C    11.7331770    5.3597818   -2.2078920
H    11.6821877    8.2225768   -1.7449788
H    12.7242627    5.8164212   -2.2199318
C     5.5754627    2.1079809    0.8536077
C     5.7068746    3.4889233    1.1074392
C     6.5977597    1.1574407    0.5972201
O     6.9046376    4.1471863    1.1124578
C     4.6742640    4.4076473    1.4041304
C     6.4490172   -0.2226918    0.3762094
O     7.9249384    1.4788476    0.5504076
C     6.6632237    5.4686250    1.3967484
H     3.6220470    4.1486249    1.4685809
C     5.2699871    5.6429649    1.5799198
C     7.7263022   -0.7423432    0.1908479
H     5.4974897   -0.7447239    0.3568248
C     8.6306050    0.3303456    0.2980094
C     7.6472945    6.4430840    1.4894629
H     4.7904865    6.5897104    1.8185972
H     8.0058417   -1.7743644   -0.0080523
C    10.0226627    0.2801278    0.1705613
C     9.0392475    6.3941065    1.3874503
H     7.2588291    7.4361927    1.7234614
C    11.0102204    1.2457943    0.2848824
H    10.4058103   -0.7225667   -0.0287171
C     9.9562831    7.4511595    1.5550402
O     9.7312876    5.2502870    1.1000499
C    12.4142718    1.0661515    0.1805684
O    10.7555095    2.5675946    0.5317015
H     9.6863366    8.4780381    1.7906771
C    11.2275098    6.9232230    1.3580265
C    11.0648801    5.5520213    1.0754992
C    12.9996962    2.3028791    0.3692348
H    12.9040674    0.1142525   -0.0126207
C    11.9514125    3.2335534    0.5840715
H    12.1832127    7.4403391    1.4059264
C    12.0516637    4.5969706    0.8173805
H    14.0579302    2.5537773    0.3561143
H    13.0720701    4.9836330    0.8307328
