# Supplementary material for: Change of the aromatic nature through face-to-face stacking
Source: Chem Sci. 2026 Mar 27;17(19):9768–79. doi: 10.1039/d5sc10179d (PMC13054589; doi:10.1039/d5sc10179d)
Supplement: SC-017-D5SC10179D-s001 [file SC-017-D5SC10179D-s001.zip › 3.xyz]

88
Energy =
C    -1.5828826    0.7886308   -2.9836032
C    -1.7296432   -0.4919164   -3.7266184
C    -0.9037213   -1.5530348   -3.6990216
C     0.3602925   -1.6909221   -2.9765276
C     1.4316278   -0.8547867   -3.0367464
C     1.5162206    0.3638077   -3.8859510
C     0.6919660    1.4265278   -3.8766265
C    -0.5125634    1.6237768   -3.0708885
H    -2.6765323   -0.5931154   -4.2695417
H    -1.2466778   -2.4602679   -4.2144751
H     0.4802052   -2.6124215   -2.3950076
H     2.4159855    0.4186339   -4.5098483
H     0.9898787    2.2892518   -4.4877907
H    -0.5900172    2.5881526   -2.5553419
C     2.6314866   -1.1550570   -2.3314355
C     3.6900032   -1.3524488   -1.7535217
C    -2.7267927    1.1431035   -2.2139198
C    -3.7384275    1.3887347   -1.5738929
C     4.9123724   -1.6012583   -1.0738006
C     4.9619219   -2.8472437   -0.3260580
C     5.8969431   -0.6401152   -1.2018618
O     6.0659104   -3.2280354    0.3770458
C     3.9718425   -3.8031041   -0.1974221
C     5.8079024    0.5936110   -1.9442689
O     7.1374437   -0.7173381   -0.6268437
C     5.7908733   -4.4328268    0.9625801
H     2.9875414   -3.7539981   -0.6532906
C     4.5047369   -4.8221367    0.6314990
C     6.9974119    1.2364280   -1.8042775
H     4.9257787    0.9089393   -2.4949080
C     7.8444741    0.4158957   -0.9735259
C     6.7329442   -5.1340538    1.7803294
H     4.0176970   -5.7388296    0.9567084
H     7.2957426    2.1958125   -2.2230848
C     9.1205371    0.6993612   -0.5908364
C     8.0056238   -4.8525036    2.1623915
H     6.3452205   -6.0789925    2.1672602
C    10.0673029    0.0020430    0.2157000
H     9.4980897    1.6492648   -0.9759641
C     8.8619946   -5.6617441    3.0035016
O     8.7036469   -3.7228808    1.8000063
C    11.3598205    0.3820738    0.5461224
O     9.7865407   -1.2013680    0.7945205
H     8.5677779   -6.6161127    3.4366862
C    10.0467027   -5.0121024    3.1299762
C     9.9522368   -3.7831194    2.3699253
C    11.8862646   -0.6445241    1.3666401
H    11.8514748    1.2976296    0.2243553
C    10.8869048   -1.5979477    1.4944437
H    10.9288122   -5.3203047    3.6881876
C    10.9098099   -2.8286069    2.2216439
H    12.8738907   -0.6980112    1.8191179
H    11.8498424   -3.0272428    2.7397329
C    -4.9293243    1.6379595   -0.8412216
C    -5.9138242    0.5688079   -0.9006512
C    -5.0121076    2.8412004   -0.1673280
O    -7.1254075    0.6617965   -0.2831919
C    -5.8101177   -0.6477190   -1.5490966
C    -4.0093352    3.8767812   -0.1209105
O    -6.0883324    3.2391757    0.5799473
C    -7.8093243   -0.4957997   -0.5329353
H    -4.9481741   -0.9870560   -2.1160201
C    -7.0294360   -1.3314332   -1.3132111
C    -4.4986558    4.8793270    0.6557184
H    -3.0511982    3.8172570   -0.6296687
C    -5.8130813    4.4867416    1.1017436
C    -9.1279413   -0.7434129   -0.0350728
H    -7.3174879   -2.3198762   -1.6644072
H    -4.0198693    5.8212949    0.9169554
C    -6.6478645    5.2130710    1.8959021
C    -9.9672179   -0.0127569    0.7438818
H    -9.5284238   -1.7115009   -0.3439098
C    -7.9570351    4.9682020    2.4048911
H    -6.2380623    6.1773734    2.2047043
C   -11.2953955   -0.3859360    1.1824278
O    -9.6797697    1.2316781    1.2570512
C    -8.7302460    5.7858459    3.2159906
O    -8.6456557    3.8233291    2.1270662
H   -11.7831590   -1.3242451    0.9241724
C   -11.7771066    0.6286668    1.9441136
C   -10.7574196    1.6555325    1.9962118
C    -9.9482779    5.0996527    3.4387733
H    -8.4352110    6.7622289    3.5943103
C    -9.8548096    3.8981876    2.7518056
H   -12.7422735    0.6986258    2.4423730
C   -10.8163479    2.8448301    2.6536163
H   -10.8022099    5.4277436    4.0271242
H   -11.7443355    3.0311197    3.1973707
