# Supplementary material for: Change of the aromatic nature through face-to-face stacking
Source: Chem Sci. 2026 Mar 27;17(19):9768–79. doi: 10.1039/d5sc10179d (PMC13054589; doi:10.1039/d5sc10179d)
Supplement: SC-017-D5SC10179D-s001 [file SC-017-D5SC10179D-s001.zip › 4_2.xyz]

416
Energy =
C     1.3868193  -10.6783289   -1.4073647
C     1.9633393   -9.3813952   -1.4451856
C     1.3717016   -8.0924782   -1.3928845
C     0.0660263   -7.5891319   -1.3821868
C    -1.2331837   -8.1071925   -1.3761194
C    -1.8101610   -9.4037258   -1.4213588
C    -1.2178694  -10.6930311   -1.3910835
C     0.0876920  -11.1964485   -1.4025662
H     2.1227610   -7.2991029   -1.4177221
H     0.0600619   -6.4949265   -1.3697322
H    -1.9939386   -7.3228381   -1.3910796
H     2.1472940  -11.4623844   -1.4411325
H    -1.9692662  -11.4861176   -1.4155287
H     0.0937341  -12.2907615   -1.4023042
C     1.4129118  -10.6853212    1.4023498
C     1.9821514   -9.3861175    1.4470727
C     1.3822001   -8.0995999    1.4164696
C     0.0740822   -7.6046551    1.4281876
C    -1.2223850   -8.1312556    1.4332138
C    -1.7910773   -9.4309731    1.4709600
C    -1.1917085  -10.7169853    1.4186812
C     0.1164396  -11.2119266    1.4082806
H     2.1288975   -7.3020963    1.4408728
H     0.0606488   -6.5104508    1.4282038
H    -1.9873594   -7.3516536    1.4674706
H     2.1783529  -11.4651213    1.4172938
H    -1.9382384  -11.5146918    1.4429916
H     0.1297901  -12.3061018    1.3955329
C    -3.2104205   -9.4472708    1.5668611
C    -4.4318617   -9.4563914    1.6051653
C     3.4025635   -9.3697995    1.5252800
C     4.6243478   -9.3557302    1.5484876
C     3.3826931   -9.3721875   -1.5413950
C     4.6041212   -9.3620441   -1.5799915
C    -3.2305998   -9.4127058   -1.4997756
C    -4.4524153   -9.4238074   -1.5232101
C     6.0437778   -9.3440007    1.5389424
C     6.6584564  -10.6177893    1.5423631
C     6.6405053   -8.0602945    1.5359651
O     8.0110857  -10.8044634    1.5164027
C     6.0196260  -11.8737531    1.5869717
C     5.9710598   -6.8221527    1.5657026
O     7.9924149   -7.8358413    1.5153931
C     8.2529359  -12.1550463    1.5363888
H     4.9441440  -12.0165214    1.6165171
C     7.0181856  -12.8362087    1.5819726
C     6.9428209   -5.8327194    1.5582594
H     4.8923009   -6.7059678    1.5877076
C     8.1925918   -6.4799854    1.5241153
C     9.5277523  -12.7159609    1.5168154
H     6.9058354  -13.9176905    1.6077233
H     6.8073558   -4.7560899    1.5730831
C     9.4652943   -5.8602700    1.5129724
C    10.7927767  -12.1389389    1.5199953
H     9.5326929  -13.8072247    1.5385671
C    10.7499649   -6.4518947    1.5111410
C    12.0478711  -12.7896571    1.5531364
O    10.9969540  -10.7868619    1.4957316
C    11.9944788   -5.7902434    1.5414100
O    10.9608270   -7.8010967    1.4935548
H    12.1882961  -13.8679191    1.5783299
C    13.0187869  -11.8010773    1.5455714
C    12.3452803  -10.5582006    1.5078729
C    12.9747475   -6.7713196    1.5361632
H    12.1180185   -4.7121781    1.5621307
C    12.3156624   -8.0184376    1.5048752
H    14.0995701  -11.9218754    1.5633749
C    12.8993315   -9.2830641    1.4905145
H    14.0541896   -6.6393277    1.5526787
H    13.9906430   -9.2681927    1.5037417
C     6.0235506   -9.3503497   -1.5880998
C     6.6390033  -10.6227355   -1.5928468
C     6.6193982   -8.0653014   -1.5991963
O     7.9920254  -10.8084854   -1.5857902
C     6.0002953  -11.8800345   -1.6213963
C     5.9490925   -6.8284744   -1.6314987
O     7.9712273   -7.8400306   -1.5917773
C     8.2345873  -12.1591442   -1.6026466
H     4.9245451  -12.0234118   -1.6337109
C     6.9989483  -12.8413510   -1.6264522
C     6.9207611   -5.8379941   -1.6388490
H     4.8701556   -6.7128550   -1.6460363
C     8.1704203   -6.4842373   -1.6108415
C     9.5088812  -12.7193891   -1.5992658
H     6.8870457  -13.9230328   -1.6448064
H     6.7843516   -4.7616061   -1.6605610
C     9.4438305   -5.8638088   -1.6136277
C    10.7744601  -12.1418627   -1.6217390
H     9.5139734  -13.8107170   -1.6174034
C    10.7277330   -6.4547703   -1.6232480
C    12.0285465  -12.7918322   -1.6707313
O    10.9780573  -10.7897275   -1.6028313
C    11.9722948   -5.7922942   -1.6655780
O    10.9395224   -7.8038965   -1.6077986
H    12.1693582  -13.8700375   -1.6959069
C    12.9994330  -11.8021384   -1.6778939
C    12.3258578  -10.5604029   -1.6331963
C    12.9525704   -6.7723299   -1.6705349
H    12.0948726   -4.7141182   -1.6866980
C    12.2944421   -8.0206130   -1.6327959
H    14.0799356  -11.9224500   -1.7099923
C    12.8791040   -9.2838621   -1.6242464
H    14.0317402   -6.6398355   -1.6975096
H    13.9701708   -9.2681585   -1.6503125
C    -5.8717392   -9.4433327   -1.5139563
C    -6.4966900   -8.1720425   -1.5177579
C    -6.4581549  -10.7292862   -1.5106501
O    -7.8530178   -7.9776044   -1.4938648
C    -5.8549999   -6.9204271   -1.5571482
C    -5.7913919  -11.9718799   -1.5463438
O    -7.8064420  -10.9458540   -1.4870518
C    -8.0832247   -6.6266073   -1.5093827
H    -4.7791807   -6.7804197   -1.5843833
C    -6.8489070   -5.9521917   -1.5513904
C    -6.7678381  -12.9556296   -1.5393360
H    -4.7129134  -12.0907975   -1.5714642
C    -8.0183104  -12.3017326   -1.5005863
C    -9.3703631   -6.0354346   -1.4975269
H    -6.7371837   -4.8729721   -1.5730995
H    -6.6315614  -14.0344874   -1.5585118
C    -9.2792695  -12.8909731   -1.4806434
C   -10.6404870   -6.6556242   -1.4919142
C   -10.5578551  -12.3424406   -1.4866560
H    -9.2596719  -13.9821443   -1.4982292
C   -11.9001911   -6.0217400   -1.5208632
O   -10.8212510   -8.0091731   -1.4716120
C   -11.7974032  -13.0207597   -1.5192688
O   -10.7918238  -10.9953078   -1.4657027
H   -12.0475210   -4.9466690   -1.5427958
C   -12.8578737   -7.0238254   -1.5121201
C   -12.1710531   -8.2567756   -1.4802971
C   -12.7905066  -12.0533246   -1.5147635
H   -11.9140251  -14.1019053   -1.5422314
C   -12.1447849  -10.7966588   -1.4791389
H   -13.9400366   -6.9160055   -1.5267779
C   -12.7266736   -9.5329497   -1.4636735
H   -13.8683134  -12.1981473   -1.5330081
H   -13.8180575   -9.5420344   -1.4762285
C    -5.8513307   -9.4658152    1.6132297
C    -6.4475770  -10.7483484    1.6245354
C    -6.4663641   -8.1908858    1.6175120
O    -7.7975924  -10.9543039    1.6149004
C    -5.7903405  -11.9949151    1.6613237
C    -5.8144683   -6.9431922    1.6398870
O    -7.8215796   -7.9857187    1.6135040
C    -8.0198786  -12.3081482    1.6378459
H    -4.7126195  -12.1222326    1.6777965
C    -6.7750453  -12.9716070    1.6680573
C    -6.8003132   -5.9678237    1.6455482
H    -4.7373252   -6.8114975    1.6489381
C    -8.0409445   -6.6329557    1.6257569
C    -9.2867753  -12.8871069    1.6347539
H    -6.6469304  -14.0513767    1.6923714
H    -6.6801271   -4.8893707    1.6600498
C    -9.3224418   -6.0313484    1.6294710
C   -10.5597273  -12.3281633    1.6547009
H    -9.2759062  -13.9783318    1.6563803
C   -10.5984558   -6.6411379    1.6432631
C   -11.8048361  -12.9967775    1.7041248
O   -10.7835548  -10.9791175    1.6329626
C   -11.8519293   -5.9972898    1.6869060
O   -10.7901885   -7.9932490    1.6304598
H   -11.9294482  -14.0769310    1.7310790
C   -12.7898253  -12.0222549    1.7087348
C   -12.1347321  -10.7697845    1.6623771
C   -12.8180161   -6.9923179    1.6955979
H   -11.9906768   -4.9210680    1.7065503
C   -12.1415840   -8.2298933    1.6584178
H   -13.8684566  -12.1585181    1.7404807
C   -12.7072022   -9.5027885    1.6520452
H   -13.8989604   -6.8757294    1.7245367
H   -13.7983658   -9.5035813    1.6788442
C     1.2223861    8.1312680   -1.4332268
C     1.7910810    9.4309839   -1.4709306
C     1.1917130   10.7169968   -1.4186714
C    -0.1164325   11.2119404   -1.4082784
C    -1.4129070   10.6853374   -1.4023496
C    -1.9821478    9.3861369   -1.4470885
C    -1.3821995    8.0996182   -1.4164930
C    -0.0740819    7.6046703   -1.4282177
H     1.9382475   11.5146982   -1.4429735
H    -0.1297821   12.3061153   -1.3955296
H    -2.1783436   11.4651415   -1.4172879
H     1.9873614    7.3516682   -1.4674938
H    -2.1288962    7.3021145   -1.4409056
H    -0.0606521    6.5104661   -1.4282534
C     1.2331912    8.1071791    1.3760528
C     1.8101741    9.4037107    1.4212693
C     1.2178858   10.6930168    1.3910416
C    -0.0876731   11.1964372    1.4025511
C    -1.3868025   10.6783210    1.4073527
C    -1.9633265    9.3813900    1.4451710
C    -1.3716947    8.0924731    1.3928485
C    -0.0660191    7.5891225    1.3821377
H     1.9692879   11.4860973    1.4154873
H    -0.0937133   12.2907500    1.4023077
H    -2.1472715   11.4623810    1.4411359
H     1.9939466    7.3228259    1.3910024
H    -2.1227539    7.2990977    1.4176853
H    -0.0600592    6.4949172    1.3696820
C    -3.3826854    9.3721889    1.5413443
C    -4.6041193    9.3620520    1.5797832
C     3.2306084    9.4126870    1.4997312
C     4.4524188    9.4237823    1.5233878
C     3.2104189    9.4472843   -1.5668836
C     4.4318522    9.4564154   -1.6054085
C    -3.4025644    9.3698204   -1.5252484
C    -4.6243527    9.3557427   -1.5482887
C     5.8717459    9.4433119    1.5141817
C     6.4967065    8.1720358    1.5180911
C     6.4581578   10.7292772    1.5108269
O     7.8530399    7.9776046    1.4942475
C     5.8550242    6.9204102    1.5576164
C     5.7913935   11.9718599    1.5465952
O     7.8064454   10.9458468    1.4872846
C     8.0832516    6.6266035    1.5097037
H     4.7792085    6.7804037    1.5850110
C     6.8489294    5.9521845    1.5518550
C     6.7678442   12.9556166    1.5396015
H     4.7129148   12.0907753    1.5717467
C     8.0183083   12.3017260    1.5007493
C     9.3703789    6.0354310    1.4977145
H     6.7372168    4.8729670    1.5737235
H     6.6315678   14.0344712    1.5589138
C     9.2792746   12.8909672    1.4807091
C    10.6405128    6.6556222    1.4919847
C    10.5578551   12.3424358    1.4866187
H     9.2596776   13.9821360    1.4983961
C    11.9002085    6.0217394    1.5209215
O    10.8212733    8.0091714    1.4717273
C    11.7974086   13.0207601    1.5191151
O    10.7918298   10.9953029    1.4657045
H    12.0475408    4.9466691    1.5428771
C    12.8578955    7.0238324    1.5121241
C    12.1710754    8.2567722    1.4802564
C    12.7905125   12.0533322    1.5145461
H    11.9140272   14.1019062    1.5420503
C    12.1447937   10.7966573    1.4790016
H    13.9400570    6.9160150    1.5268375
C    12.7266889    9.5329578    1.4635372
H    13.8683198   12.1981588    1.5327002
H    13.8180718    9.5420477    1.4761112
C     5.8513251    9.4658308   -1.6135147
C     6.4663490    8.1908892   -1.6179033
C     6.4475829   10.7483521   -1.6247577
O     7.8215658    7.9857148   -1.6139242
C     5.8144466    6.9432052   -1.6404333
C     5.7903501   11.9949263   -1.6615989
O     7.7976003   10.9543015   -1.6151834
C     8.0409192    6.6329470   -1.6261228
H     4.7373034    6.8115209   -1.6496575
C     6.8002885    5.9678266   -1.6460871
C     6.7750559   12.9716096   -1.6683375
H     4.7126290   12.1222467   -1.6780943
C     8.0198923   12.3081483   -1.6380407
C     9.3224205    6.0313314   -1.6296766
H     6.6800977    4.8893765   -1.6607689
H     6.6469482   14.0513768   -1.6927729
C     9.2867820   12.8871030   -1.6348546
C    10.5984303    6.6411190   -1.6433376
C    10.5597443   12.3281542   -1.6547088
H     9.2759157   13.9783250   -1.6565836
C    11.8519081    5.9972642   -1.6869358
O    10.7901674    7.9932312   -1.6305992
C    11.8048515   12.9967580   -1.7040339
O    10.7835610   10.9791076   -1.6329975
H    11.9906510    4.9210417   -1.7065789
C    12.8179956    6.9922853   -1.6955789
C    12.1415688    8.2298693   -1.6583867
C    12.7898412   12.0222221   -1.7085763
H    11.9294734   14.0769101   -1.7309743
C    12.1347375   10.7697653   -1.6622788
H    13.8989379    6.8756943   -1.7245520
C    12.7071958    9.5027529   -1.6519336
H    13.8684752   12.1584785   -1.7402438
H    13.7983586    9.5035353   -1.6787413
C    -6.0437813    9.3440128   -1.5385163
C    -6.6584578   10.6178142   -1.5419063
C    -6.6405093    8.0603139   -1.5354087
O    -8.0110853   10.8044844   -1.5158417
C    -6.0196311   11.8737741   -1.5864015
C    -5.9710568    6.8221661   -1.5650359
O    -7.9924181    7.8358546   -1.5149264
C    -8.2529359   12.1550680   -1.5357769
H    -4.9441496   12.0165490   -1.6159120
C    -7.0181985   12.8362348   -1.5812839
C    -6.9428128    5.8327339   -1.5576064
H    -4.8922951    6.7059826   -1.5869463
C    -8.1925947    6.4800000   -1.5236400
C    -9.5277680   12.7159720   -1.5162049
H    -6.9058482   13.9177194   -1.6069255
H    -6.8073428    4.7561026   -1.5723116
C    -9.4652922    5.8602815   -1.5128649
C   -10.7927703   12.1389467   -1.5195765
H    -9.5327138   13.8072407   -1.5377096
C   -10.7499734    6.4519035   -1.5114152
C   -12.0478754   12.7896729   -1.5527932
O   -10.9969491   10.7868647   -1.4956043
C   -11.9944728    5.7902623   -1.5421240
O   -10.9608358    7.8011048   -1.4937501
H   -12.1882954   13.8679394   -1.5777703
C   -13.0187770   11.8011042   -1.5456127
C   -12.3452726   10.5582053   -1.5080518
C   -12.9747442    6.7713480   -1.5371337
H   -12.1180133    4.7121992   -1.5629210
C   -12.3156670    8.0184495   -1.5055204
H   -14.0995564   11.9219021   -1.5635721
C   -12.8993318    9.2830867   -1.4910909
H   -14.0541808    6.6393600   -1.5540323
H   -13.9906401    9.2682248   -1.5045873
C    -6.0235507    9.3503481    1.5876734
C    -6.6193954    8.0652787    1.5986941
C    -6.6390098   10.6227160    1.5923545
O    -7.9712214    7.8400104    1.5913559
C    -5.9490920    6.8284636    1.6309528
C    -6.0003043   11.8800330    1.6207342
O    -7.9920338   10.8084628    1.5852246
C    -8.1704192    6.4842223    1.6104622
H    -4.8701541    6.7128385    1.6454299
C    -6.9207736    5.8379756    1.6383380
C    -6.9989521   12.8413399    1.6256724
H    -4.9245542   12.0234141    1.6329762
C    -8.2345993   12.1591262    1.6019990
C    -9.4438525    5.8638042    1.6136073
H    -6.7843628    4.7615856    1.6599763
H    -6.8870526   13.9230248    1.6438788
C    -9.5088787   12.7193707    1.5986459
C   -10.7277317    6.4547738    1.6235795
C   -10.7744641   12.1418556    1.6213479
H    -9.5139665   13.8107028    1.6165224
C   -11.9722978    5.7923062    1.6663097
O   -10.9395202    7.8039010    1.6080638
C   -12.0285338   12.7918371    1.6704547
O   -10.9780628   10.7897210    1.6027301
H   -12.0948753    4.7141319    1.6874836
C   -12.9525579    6.7723388    1.6715153
C   -12.2944357    8.0206258    1.6334839
C   -12.9994194   11.8021445    1.6780207
H   -12.1693398   13.8700463    1.6954273
C   -12.3258538   10.5604069    1.6334329
H   -14.0317198    6.6398520    1.6988476
C   -12.8790987    9.2838575    1.6248742
H   -14.0799144   11.9224630    1.7103067
H   -13.9701591    9.2681573    1.6512126
C   -10.7048172   -1.3980336   -1.3281316
C    -9.4085723   -1.9742126   -1.3868736
C    -8.1191924   -1.3815708   -1.3647541
C    -7.6165235   -0.0757031   -1.3742335
C    -8.1353111    1.2232315   -1.3679230
C    -9.4327790    1.7993390   -1.3914635
C   -10.7209338    1.2067909   -1.3312495
C   -11.2236218   -0.0990880   -1.3231620
H    -7.3259929   -2.1323952   -1.3999522
H    -6.5222979   -0.0690451   -1.3839258
H    -7.3518688    1.9841540   -1.4051038
H   -11.4888922   -2.1591639   -1.3401800
H   -11.5147630    1.9576964   -1.3450313
H   -12.3177142   -0.1057303   -1.3011909
C   -10.6573998   -1.4012450    1.4815801
C    -9.3576101   -1.9705909    1.5052096
C    -8.0718796   -1.3713488    1.4444225
C    -7.5765804   -0.0632662    1.4360561
C    -8.1025993    1.2334336    1.4413762
C    -9.4012600    1.8027518    1.5006985
C   -10.6880999    1.2033427    1.4784602
C   -11.1834646   -0.1046629    1.4877187
H    -7.2741974   -2.1181341    1.4584991
H    -6.4825852   -0.0502922    1.4140557
H    -7.3223648    1.9984474    1.4535934
H   -11.4369183   -2.1662163    1.5184234
H   -11.4850525    1.9502288    1.5135664
H   -12.2776788   -0.1176438    1.4968962
C    -9.4164219    3.2227323    1.5864860
C    -9.4284941    4.4443918    1.6160600
C    -9.3407074   -3.3903011    1.5945174
C    -9.3289322   -4.6119006    1.6274281
C    -9.3997272   -3.3943299   -1.4718045
C    -9.3872276   -4.6160000   -1.5006133
C    -9.4431488    3.2192018   -1.4800693
C    -9.4515030    4.4408368   -1.5121318
C     8.1025670   -1.2334376   -1.4413386
C     9.4012259   -1.8027589   -1.5006577
C    10.6880664   -1.2033508   -1.4784516
C    11.1834306    0.1046512   -1.4877189
C    10.6573680    1.4012350   -1.4815551
C     9.3575828    1.9705827   -1.5051437
C     8.0718543    1.3713428   -1.4443680
C     7.5765524    0.0632605   -1.4360155
H    11.4850157   -1.9502386   -1.5135624
H    12.2776431    0.1176321   -1.4969214
H    11.4368842    2.1662057   -1.5184076
H     7.3223324   -1.9984501   -1.4535455
H     7.2741760    2.1181297   -1.4584397
H     6.4825585    0.0502901   -1.4140174
C     8.1353088   -1.2232222    1.3679749
C     9.4327757   -1.7993323    1.3914899
C    10.7209302   -1.2067866    1.3312737
C    11.2236179    0.0990886    1.3231701
C    10.7048149    1.3980353    1.3281122
C     9.4085738    1.9742164    1.3868355
C     8.1191959    1.3815777    1.3647625
C     7.6165253    0.0757104    1.3742802
H    11.5147563   -1.9576938    1.3450507
H    12.3177088    0.1057306    1.3011999
H    11.4888880    2.1591654    1.3401442
H     7.3518671   -1.9841430    1.4051708
H     7.3260008    2.1324040    1.3999665
H     6.5223012    0.0690558    1.3839996
C     9.3997346    3.3943298    1.4717950
C     9.3872434    4.6159933    1.5007918
C     9.4431444   -3.2191913    1.4800984
C     9.4515035   -4.4408249    1.5121549
C     9.4163863   -3.2227368   -1.5864335
C     9.4284609   -4.4443955   -1.6159955
C     9.3406819    3.3902885   -1.5944959
C     9.3289049    4.6118803   -1.6276086
