# Supplementary material for: Change of the aromatic nature through face-to-face stacking
Source: Chem Sci. 2026 Mar 27;17(19):9768–79. doi: 10.1039/d5sc10179d (PMC13054589; doi:10.1039/d5sc10179d)
Supplement: SC-017-D5SC10179D-s001 [file SC-017-D5SC10179D-s001.zip › 5_2.xyz]

 488

C    -1.6624742   -7.9691540   -1.4264554
C    -2.6841639   -6.9805695   -1.4702075
C    -4.1052984   -7.0400703   -1.4423789
H    -0.6701243   -7.5161616   -1.4633476
H    -4.5451363   -6.0414100   -1.4716795
C    -1.6585615   -7.9793996    1.4394136
C    -2.6747649   -6.9841663    1.4676033
C    -4.0955140   -7.0350419    1.4239847
H    -0.6634098   -7.5316719    1.4685795
H    -4.5297700   -6.0343751    1.4613463
C     3.1947878   -9.8910846    1.6442134
C     3.0223163   -8.5074758    1.7192982
O     4.5320638  -10.1778167    1.6038308
C     4.3002511   -7.9382731    1.7196669
H     2.0632875   -8.0017674    1.7670784
C     5.2134221   -8.9919630    1.6448078
H     4.5658165   -6.8871258    1.7678368
C     3.1991728   -9.9070199   -1.5269023
C     3.0308737   -8.5016586   -1.5107680
O     4.5392630  -10.1937117   -1.5355857
C     4.2902715   -7.9406615   -1.5104109
H     2.0701767   -7.9972967   -1.4997948
C     5.2224321   -9.0057708   -1.5263135
H     4.5578993   -6.8891472   -1.4991502
C    -8.9919366   -5.2134350   -1.6452636
O   -10.1777907   -4.5320705   -1.6043966
C    -7.9382398   -4.3002752   -1.7201151
C    -9.8910405   -3.1947954   -1.6447040
H    -6.8870850   -4.5658385   -1.7680493
C    -8.5074364   -3.0223359   -1.7198159
C   -10.8853413   -2.1668838   -1.6151201
H    -8.0017169   -2.0633174   -1.7675739
C    -9.0058184   -5.2224325    1.5264620
C    -7.9407042   -4.2902628    1.5109412
O   -10.1937625   -4.5392648    1.5356505
C    -8.5017006   -3.0308717    1.5113738
H    -6.8891941   -4.5578948    1.4997044
C    -9.9070712   -3.1991712    1.5271013
H    -7.9973451   -2.0701739    1.5006700
C   -10.8703365   -2.1743822    1.5496262
C     4.1053051    7.0401102   -1.4421871
C    -1.5967440   -9.3762375   -1.4590514
C     1.5967300    9.3762588   -1.4585940
C     1.6624680    7.9691848   -1.4260141
C     2.6841730    6.9806038   -1.4699238
H     4.5451427    6.0414548   -1.4715979
H     0.6701308    7.5161837   -1.4628860
C     4.0955300    7.0349815    1.4244062
C    -1.6021789   -9.3858486    1.4855877
C     1.6021882    9.3857670    1.4860025
C     1.6585766    7.9793314    1.4397329
C     2.6747888    6.9840911    1.4679534
H     4.5297941    6.0343207    1.4617940
H     0.6634340    7.5315988    1.4688833
C     0.2822261    9.9094849    1.5680681
C    -0.8466001   10.3743367    1.6136975
C    -0.2822204   -9.9095796    1.5676046
C     0.8465900  -10.3744868    1.6131228
C    -0.2742749   -9.8935645   -1.5230867
C     0.8577716  -10.3526685   -1.5560364
C     0.2742672    9.8936052   -1.5226339
C    -0.8577527   10.3527599   -1.5556818
C     2.1668772  -10.8853927    1.6147454
C     9.0058507    5.2224396    1.5252625
O    10.1937883    4.5392541    1.5346825
C     7.9407330    4.2902738    1.5085972
C     9.9070824    3.1991605    1.5259097
H     6.8892314    4.5579151    1.4966725
C     8.5017089    3.0308880    1.5089993
H     7.9973458    2.0702013    1.4974617
C     2.1743763  -10.8702864   -1.5496328
C     8.9919070    5.2134324   -1.6436731
O    10.1777714    4.5320850   -1.6028649
C     7.9381825    4.3002630   -1.7176595
C     9.8910255    3.1948088   -1.6431150
H     6.8869988    4.5658082   -1.7650961
C     8.5073930    3.0223122   -1.7173009
H     8.0016466    2.0632704   -1.7643605
C    -2.1743637   10.8703481   -1.5492699
C    -3.1991570    9.9070680   -1.5269642
C    -3.0308736    8.5017050   -1.5115132
O    -4.5392529   10.1937666   -1.5355286
C    -4.2902741    7.9407140   -1.5112065
H    -2.0701881    7.9973405   -1.5009015
C    -5.2224332    9.0058259   -1.5264358
H    -4.5579036    6.8892072   -1.5003513
C    10.8853934    2.1669020   -1.6144526
C    -2.1668813   10.8852462    1.6153597
C    -3.1947821    9.8909589    1.6449098
O    -4.5320601   10.1777266    1.6047131
C    -3.0223327    8.5073432    1.7198888
C    -5.2134252    8.9918640    1.6453860
H    -2.0633186    8.0016197    1.7675718
C    -4.3002683    7.9381583    1.7201819
C    10.8702955    2.1743588    1.5493703
H    -4.5658416    6.8870137    1.7681628
C    -9.3858141    1.6021726   -1.4857123
C    -7.9793664    1.6585671   -1.4396189
C    -6.9841422    2.6747767   -1.4677400
C    -7.0350190    4.0955230   -1.4240486
C    -8.0366109    5.0859807   -1.4562462
H    -7.5316379    0.6634222   -1.4688708
H    -6.0343542    4.5297795   -1.4613461
C    -9.3762672    1.5967296    1.4588211
C    -7.9691862    1.6624607    1.4263527
C    -6.9806099    2.6841506    1.4700907
C    -7.0401194    4.1052812    1.4422346
C    -8.0474551    5.0883840    1.4882515
H    -7.5162015    0.6701151    1.4633288
H    -6.0414647    4.5451229    1.4715528
C    -7.5533475    6.4197469    1.5700467
C    10.3526692    0.8577592    1.5558831
C    -9.8936025    0.2742627    1.5228927
C   -10.3527245   -0.8577704    1.5559644
C    -9.9095446    0.2822148   -1.5677681
C   -10.3744333   -0.8465977   -1.6134026
C     9.9096040   -0.2822072   -1.5676269
C    10.3745061    0.8466094   -1.6130016
C     7.0350288   -4.0954557   -1.4240563
C     7.9794140   -1.6585101   -1.4395821
C     6.9841631   -2.6747007   -1.4677396
H     6.0343556   -4.5297107   -1.4613842
H     7.5316993   -0.6633584   -1.4688253
C     7.0400668   -4.1053191    1.4422557
C     7.9691348   -1.6624744    1.4264897
C     6.9805533   -2.6841753    1.4701884
H     6.0414065   -4.5451687    1.4715082
H     7.5161366   -0.6701355    1.4634974
C     4.5189495   -1.7347263    1.6180432
C     4.5194291   -1.7335415   -1.6165721
C     3.2013896   -1.2441310   -1.6786773
C     3.0681462    0.1591838   -1.9918165
C     2.1764084   -2.1630062   -1.4321569
O     1.9347757    0.8616862   -1.6970746
C     4.0263818    1.0206662   -2.5054288
C     2.3149250   -3.5093351   -0.9929355
O     0.8495124   -1.9073033   -1.6568490
C     2.1707823    2.1739965   -1.9921929
H     5.0186380    0.7271728   -2.8370661
C     3.4522044    2.3098230   -2.5056725
C     1.0596876   -4.0683522   -0.9932135
H     3.2568506   -3.9639735   -0.7009917
C     0.1518006   -3.0646649   -1.4325629
C     1.2168158    3.2118612   -1.6793962
H     3.8978455    3.2436114   -2.8375464
H     0.7673562   -5.0726463   -0.7015107
C    -1.2167945   -3.2117920   -1.6794762
C    -0.1517795    3.0647259   -1.4324839
C    -2.1707769   -2.1739369   -1.9921848
C    -1.0596752    4.0683901   -0.9931102
O    -0.8494854    1.9073699   -1.6568170
C    -3.4522712   -2.3097756   -2.5055186
O    -1.9347369   -0.8616140   -1.6971408
H    -0.7673508    5.0726641   -0.7013620
C    -2.3149128    3.5093739   -0.9928880
C    -2.1763856    2.1630621   -1.4321524
C    -4.0264321   -1.0206283   -2.5052682
H    -3.8979612   -3.2435796   -2.8372864
C    -3.0681386   -0.1591199   -1.9917802
H    -3.2568372    3.9639916   -0.7009416
C    -3.2013553    1.2441831   -1.6786963
H    -5.0187084   -0.7271390   -2.8368393
C     3.2117994   -1.2168483    1.6794975
C     2.1739228   -2.1708160    1.9922375
C     3.0646749    0.1517563    1.4325794
O     0.8616174   -1.9347844    1.6971147
C     2.3097321   -3.4522666    2.5056658
C     4.0683468    1.0596317    0.9931972
O     1.9073289    0.8494747    1.6569151
C     0.1591015   -3.0681582    1.9918056
H     3.2435199   -3.8979382    2.8375119
C     1.0205701   -4.0264232    2.5053967
C     3.5093392    2.3148795    0.9929564
H     5.0726218    0.7672931    0.7014411
C     2.1630342    2.1763665    1.4322236
C    -1.2442063   -3.2013748    1.6786597
H     0.7270554   -5.0186795    2.8370195
H     3.9639662    3.2567973    0.7009910
C     1.2441563    3.2013485    1.6787539
C    -2.1630721   -2.1763964    1.4321415
C    -0.1591602    3.0681285    1.9918161
C    -3.5094073   -2.3149075    0.9929152
O    -1.9073581   -0.8494970    1.6568025
C    -1.0206639    4.0264041    2.5053294
O    -0.8616549    1.9347419    1.6971193
H    -3.9640466   -3.2568308    0.7009756
C    -4.0684135   -1.0596718    0.9931766
C    -3.0647179   -0.1517810    1.4325150
C    -2.3098172    3.4522428    2.5055481
H    -0.7271801    5.0186752    2.8369166
C    -2.1739772    2.1707793    1.9921595
H    -5.0727015   -0.7673385    0.7014777
C    -3.2118324    1.2168059    1.6794153
H    -3.2436153    3.8979140    2.8373467
C    -1.7336255   -4.5194243    1.6165126
C    -1.7346773   -4.5189646   -1.6180361
C     1.7335808    4.5193824    1.6167084
C     2.1648111    5.6661724    1.5561069
C     1.7347087    4.5190087   -1.6178930
C     2.1812889    5.6599312   -1.5577606
C    -2.1647953   -5.6662305    1.5558423
C    -2.1812651   -5.6598827   -1.5579604
C    -4.5189958    1.7347068    1.6179618
C    -5.6599190    2.1812709    1.5578795
C    -4.5194080    1.7336067   -1.6166107
C    -5.6662025    2.1648034   -1.5559760
C     5.6598773   -2.1813087    1.5579642
C     5.6662385   -2.1647281   -1.5559421
C    -5.0884048   -8.0474028   -1.4883612
C    -5.0859692   -8.0366323    1.4561317
C     6.6401091   -8.8929484    1.6160850
C     6.6239793   -8.8881774   -1.5483354
C    -8.8929351   -6.6401206   -1.6163826
C   -12.2821052   -2.2821239   -1.5969247
C    -8.8882314   -6.6239774    1.5481856
C   -12.2931005   -2.2709050    1.5795834
C     5.0884040    8.0474492   -1.4881235
C    -2.5975797  -10.3904425   -1.4136681
C     2.5975615   10.3904621   -1.4131507
C     5.0859721    8.0365785    1.4565636
C    -2.6090781  -10.3933552    1.4321971
C     2.6090691   10.3932849    1.4325972
C     2.2821173  -12.2821602    1.5966402
C     8.8882450    6.6239534    1.5480298
C     2.2709138  -12.2930423   -1.5797808
C     8.8929369    6.6401654   -1.6157515
C    -2.2709072   12.2931087   -1.5791136
C    -6.6239911    8.8882621   -1.5480812
C    12.2821478    2.2821663   -1.5969486
C    -2.2821028   12.2820230    1.5970954
C    -6.6400943    8.8928802    1.6164235
C    12.2930755    2.2708948    1.5800352
C   -10.3933253    2.6090678   -1.4322913
C    -9.4599997    5.0210208   -1.4103679
C    -7.5360748    6.4148507   -1.5205802
C   -10.3904773    2.5975578    1.4133623
C    -9.4699344    5.0144063    1.4348397
C    -7.1435658    7.5697182    1.6152660
C     9.8935404   -0.2742827    1.5230252
C     9.3858534   -1.6021505   -1.4856859
C     8.0366133   -5.0859214   -1.4562532
C     8.0474018   -5.0884177    1.4882552
C     9.3762070   -1.5967408    1.4590117
C    -6.4197707   -7.5532994   -1.5701254
C    -5.0144235   -9.4698784   -1.4348923
C    -6.4148260   -7.5360811    1.5205213
C    -5.0210212   -9.4600172    1.4101029
C     7.6013177   -9.9128974    1.5981433
C     7.1435598   -7.5697829    1.6150625
C     7.6172231   -9.9114438   -1.5783884
C     7.1197930   -7.5632512   -1.5540660
C    -9.9128838   -7.6013238   -1.5983700
C    -7.5697644   -7.1435756   -1.6153019
O   -12.9521270   -3.4730866   -1.5957592
C   -13.2268493   -1.2215627   -1.5940615
C    -9.9115008   -7.6172238    1.5780007
C    -7.5632977   -7.1198069    1.5539644
O   -12.9628445   -3.4596873    1.5440927
C   -13.2162888   -1.2218290    1.6520175
C     5.0144120    9.4699320   -1.4346835
C     6.4197702    7.5533643   -1.5698359
C    -3.9904927  -10.4157432   -1.4445200
H    -2.1581879  -11.3907144   -1.4265352
H     2.1581678   11.3907292   -1.4259535
C     3.9904813   10.4157732   -1.4441709
C     5.0210177    9.4599808    1.4106814
C     6.4148288    7.5360440    1.5208326
C    -4.0028953  -10.4109588    1.4412419
H    -2.1763661  -11.3963176    1.4588984
H     2.1763427   11.3962393    1.4592897
C     4.0028975   10.4109056    1.4417815
C     1.2215551  -13.2269014    1.5939393
O     3.4730783  -12.9521805    1.5953860
C     7.5633163    7.1197803    1.5540074
C     9.9115287    7.6171974    1.5786458
C     1.2218513  -13.2162332   -1.6524419
O     3.4596957  -12.9627843   -1.5441870
C     7.5697710    7.1436297   -1.6148093
C     9.9128940    7.6013486   -1.5984654
O    -3.4596934   12.9628402   -1.5437027
C    -1.2218275   13.2163076   -1.6513913
C    -7.1198447    7.5633388   -1.5539518
C    -7.6172208    9.9115316   -1.5777739
C    13.2269115    1.2215956   -1.5948226
O    12.9521678    3.4731299   -1.5955317
O    -3.4730490   12.9520653    1.5958275
C    -1.2215297   13.2267382    1.5941615
C    -7.6012954    9.9128383    1.5982760
C    13.2162246    1.2218624    1.6532260
O    12.9628304    3.4596556    1.5441294
H   -11.3962830    2.1763422   -1.4589503
C   -10.4109315    4.0028906   -1.4414811
H    -9.9092228    6.0169135   -1.4228864
H   -11.3907443    2.1581537    1.4261437
C   -10.4157913    3.9904753    1.4443654
H    -9.9256185    6.0071497    1.4613331
C    10.3933564   -2.6090555   -1.4322126
C     7.5360551   -6.4147714   -1.5206144
C     9.4600111   -5.0209859   -1.4103361
C     7.5532968   -6.4197910    1.5699343
C     9.4698871   -5.0144201    1.4349018
C    10.3904203   -2.5975724    1.4135036
H    -6.0071647   -9.9255669   -1.4612924
H    -6.0169165   -9.9092339    1.4225035
O     7.3027539  -11.2463817    1.5964362
C     9.0130086   -9.7564628    1.5962016
O     7.3201474  -11.2431625   -1.5433220
C     9.0051848   -9.7488390   -1.6505478
O   -11.2463689   -7.3027693   -1.5967159
C    -9.7564406   -9.0130201   -1.5961035
C   -14.2993119   -3.2035934   -1.5928894
C   -14.4787448   -1.7940708   -1.5926099
H   -12.9642881   -0.1683565   -1.5914422
O   -11.2432178   -7.3201376    1.5429620
C    -9.7488997   -9.0052077    1.6497571
C   -14.3044961   -3.1886576    1.5871534
C   -14.4878236   -1.8019968    1.6557047
H   -12.9554513   -0.1690937    1.6962797
H     6.0071501    9.9256248   -1.4612133
H     6.0169133    9.9091997    1.4232127
H     0.1683497  -12.9643392    1.5911594
C     1.7940621  -14.4787977    1.5926606
C     3.2035828  -14.2993667    1.5926004
C     9.7489259    9.0051142    1.6513844
O    11.2432394    7.3201475    1.5431276
H     0.1691098  -12.9553954   -1.6965602
C     1.8020324  -14.4877554   -1.6563465
C     3.1886809  -14.3044323   -1.5874540
C     9.7564692    9.0130678   -1.5970872
O    11.2463815    7.3027831   -1.5965220
C    -3.1886802   14.3044896   -1.5868598
C    -1.8020068   14.4878322   -1.6552096
H    -0.1690820   12.9554768   -1.6954335
C    -9.0052164    9.7489241   -1.6494840
O    -7.3201393   11.2432464   -1.5427963
H    12.9643544    0.1683860   -1.5920679
C    14.4787911    1.7940979   -1.5938698
C    14.2993557    3.2036396   -1.5933514
C    -3.2035388   14.2992368    1.5929817
C    -1.7940224   14.4786555    1.5926692
H    -0.1683262   12.9641644    1.5915057
C    -9.0129867    9.7564006    1.5958957
O    -7.3027363   11.2463191    1.5966060
H    12.9553829    0.1691227    1.6973854
C    14.4877673    1.8020597    1.6573751
C    14.3044569    3.1886561    1.5878461
C    10.4109550   -4.0028717   -1.4414145
H    11.3963173   -2.1763471   -1.4588466
H     9.9092129   -6.0168900   -1.4228612
C    10.4157354   -3.9904816    1.4444802
H     9.9255779   -6.0071598    1.4614162
H    11.3906823   -2.1581714    1.4263103
C     8.4844475  -11.9471700    1.5939925
H     9.5223154   -8.7979303    1.5942475
C     9.5606607  -11.0194193    1.5946575
C     8.4989106  -11.9388873   -1.5863065
H     9.5152901   -8.7917109   -1.6945162
C     9.5625540  -11.0305296   -1.6544429
C   -11.9471525   -8.4844664   -1.5942663
C   -11.0193935   -9.5606778   -1.5948018
H    -8.7979018   -9.5223166   -1.5935556
C   -15.2872389   -4.1695298   -1.5969989
H   -15.4447629   -1.2942502   -1.5877279
C   -11.9389497   -8.4989013    1.5858108
C   -11.0305994   -9.5625581    1.6538297
H    -8.7917649   -9.5153516    1.6931563
C   -15.2964832   -4.1857372    1.5705738
H   -15.4515317   -1.3001854    1.7033358
H     1.2942383  -15.4448141    1.5881463
C     4.1695224  -15.2872881    1.5966966
H     8.7917930    9.5152197    1.6953402
C    11.0306383    9.5624809    1.6555506
C    11.9389636    8.4988848    1.5865662
H     1.3002485  -15.4514601   -1.7043124
C     4.1857561  -15.2964156   -1.5709231
H     8.7979342    9.5223796   -1.5950643
C    11.0194094    9.5607078   -1.5959305
C    11.9471780    8.4844780   -1.5946115
C    -4.1857540   15.2964834   -1.5705396
H    -1.3002082   15.4515446   -1.7029274
C    -9.5625742   11.0306114   -1.6534463
H    -9.5153452    8.7917900   -1.6931121
C    -8.4989028   11.9389768   -1.5856739
H    15.4448128    1.2942748   -1.5900031
C    15.2872764    4.1695523   -1.5973069
C    -4.1694782   15.2871866    1.5971490
H    -1.2941825   15.4446697    1.5879227
C    -9.5606400   11.0193665    1.5943682
H    -9.5222977    8.7978667    1.5936488
C    -8.4844206   11.9471098    1.5940593
H    15.4514482    1.3003077    1.7061515
C    15.2964642    4.1857496    1.5709323
C     8.5727326  -13.3260165    1.5977684
H    10.6130814  -11.2940448    1.5902248
C     8.5695844  -13.3435862   -1.5700127
H    10.6146561  -11.3019121   -1.7018032
C   -13.3259982   -8.5727575   -1.5981647
H   -11.2940214  -10.6131021   -1.5907102
C   -15.2227233   -5.5685204   -1.6204562
C   -13.3436530   -8.5695648    1.5695743
H   -11.3019950  -10.6146427    1.7015409
C   -15.2121967   -5.5597457    1.5663293
C     5.5685118  -15.2227615    1.6200433
H    11.3020355   10.6145411    1.7037831
C    13.3436853    8.5695594    1.5699020
C     5.5597673  -15.2121336   -1.5666265
H    11.2940402   10.6131328   -1.5922845
C    13.3260019    8.5727815   -1.5982732
C    -5.5597652   15.2122157   -1.5664571
H   -10.6146776   11.3019986   -1.7008602
C    -8.5695846   13.3436732   -1.5696029
C    15.2227780    5.5685668   -1.6203868
C    -5.5684556   15.2226730    1.6205887
H   -10.6130680   11.2939987    1.5899618
C    -8.5727018   13.3259710    1.5980052
C    15.2121832    5.5597291    1.5662189
C     7.5889805  -14.3228125    1.6205363
C     7.5879659  -14.3086815   -1.5662314
C   -14.3227918   -7.5889995   -1.6209873
C   -16.2836708   -6.4884240   -1.6753412
O   -14.0411204   -6.2528949   -1.5917797
C   -14.3087458   -7.5879467    1.5658624
C   -16.2843968   -6.5010075    1.5931283
O   -14.0276863   -6.2474086    1.5481255
C     6.4884273  -16.2837048    1.6748101
O     6.2528746  -14.0411507    1.5914195
C    14.3087462    7.5879465    1.5656942
C     6.5010252  -16.2843327   -1.5934064
O     6.2474290  -14.0276235   -1.5484413
C    14.3228375    7.5890305   -1.6207487
O    -6.2474319   14.0277056   -1.5482361
C    -6.5010149   16.2844086   -1.5935550
C    -7.5879684   14.3087753   -1.5660188
O    14.0411641    6.2529240   -1.5917800
C    16.2837215    6.4884681   -1.6748083
O    -6.2528341   14.0410659    1.5918272
C    -6.4883683   16.2836192    1.6756367
C    -7.5889448   14.3227469    1.6209612
O    14.0276657    6.2474016    1.5482588
C    16.2844091    6.5010074    1.5923348
C     7.7622916  -15.7163110    1.6750100
C     7.7554682  -15.7255424   -1.5930488
C   -15.7162787   -7.7622907   -1.6757920
H   -17.3382886   -6.2245322   -1.7085170
C   -15.7256049   -7.7554455    1.5929525
H   -17.3390080   -6.2347793    1.6092993
H     6.2245354  -17.3383122    1.7083228
C    15.7256390    7.7554314    1.5920031
H     6.2347998  -17.3389393   -1.6099339
C    15.7163187    7.7623477   -1.6750390
C    -7.7554583   15.7256223   -1.5933066
H    -6.2347824   17.3390105   -1.6100355
H    17.3383371    6.2245829   -1.7079542
C    -7.7622280   15.7162396    1.6758987
H    -6.2244663   17.3382238    1.7091270
H    17.3390168    6.2347775    1.6083408
H     8.7227500  -16.2255852    1.7084494
H     8.7175247  -16.2330256   -1.6089296
H   -16.2255485   -8.7227345   -1.7097187
H   -16.2330748   -8.7175007    1.6092871
H    16.2331328    8.7174823    1.6075544
H    16.2255957    8.7228036   -1.7083364
H    -8.7175085   16.2330985   -1.6095491
H    -8.7226753   16.2255119    1.7096602
H    -4.3802324  -11.4383168   -1.4318349
H    -4.3976093  -11.4316197    1.4283433
H     9.5883781  -13.7346033   -1.5947452
H   -13.7077678   -9.5952800   -1.6086144
H   -13.7346693   -9.5883603    1.5942724
H     3.7951104  -16.3153461   -1.5959188
H     3.7693806  -16.3027649    1.6067198
H     9.5952539  -13.7077861    1.6081417
H   -16.3154137   -3.7950887    1.5955736
H   -16.3027136   -3.7693783   -1.6070538
H   -11.4383713    4.3802054    1.4317275
H   -11.4315984    4.3975977   -1.4286926
H    11.4316144   -4.3975925   -1.4285891
H    11.4383132   -4.3802090    1.4318550
H    16.3027466    3.7693984   -1.6074313
H    16.3153907    3.7951064    1.5960254
H    13.7077592    9.5953056   -1.6087170
H    13.7347108    9.5883478    1.5946709
H     4.3802090   11.4383522   -1.4315320
H    -3.7950894   16.3154068   -1.5955553
H    -3.7693170   16.3026607    1.6072247
H    -9.5883850   13.7346765   -1.5943277
H    -9.5952276   13.7077466    1.6083624
H     4.3975964   11.4315756    1.4289874
