# Supplementary material for: Change of the aromatic nature through face-to-face stacking
Source: Chem Sci. 2026 Mar 27;17(19):9768–79. doi: 10.1039/d5sc10179d (PMC13054589; doi:10.1039/d5sc10179d)
Supplement: SC-017-D5SC10179D-s001 [file SC-017-D5SC10179D-s001.zip › 6_2.xyz]

536
Energy =
C    -1.3090553   10.6441127    1.4273527
C    -0.0022342   10.0923939    1.4605781
C    -1.8738074   11.9387419    1.4654989
C    -3.2911921   11.9424896    1.5646482
C    -1.2996911   13.2406990    1.4131640
C    -0.0030449   13.7570232    1.4218925
C    -9.1202066   13.2466669    1.5783059
C    -8.4699559   14.4971079    1.6143116
C    -9.4611004   15.4670382    1.6101729
C   -10.7010909   14.7958395    1.5728111
C   -11.9719576   15.3669428    1.5655579
C    -8.5163984   11.9667263    1.5827836
C   -13.2399817   14.8002158    1.5776812
C    -9.1237875   10.6837651    1.5743533
C    -7.1029007   11.9649758    1.6264107
C   -14.4902884   15.4622267    1.6225810
C    -8.4645166    9.4426654    1.6024125
C   -14.8060909   13.2333600    1.5776535
C   -15.4686963   14.4833535    1.6225574
C   -10.6877319    9.1190900    1.5743270
C    -9.4463240    8.4603986    1.6023824
C   -15.3722370   11.9650772    1.5655183
C   -11.9704076    8.5110995    1.5827840
C   -14.8005403   10.6944747    1.5727982
C   -13.2506293    9.1143181    1.5783122
C   -15.4711588    9.4541756    1.6103113
C   -14.5007642    8.4634843    1.6144678
C    -5.8749937   11.9599762    1.6448759
C    -4.5181133   11.9521876    1.6222952
O   -10.4705413   13.4433318    1.5543965
O   -13.4561117   13.4501305    1.5534304
O   -10.4771105   10.4725107    1.5573151
O   -13.4479252   10.4645578    1.5543107
H    -2.0738921    9.8665561    1.4646813
H    -2.0641021   14.0208814    1.4361160
H    -0.0032961   14.8512258    1.4101767
H    -7.3928763   14.6324372    1.6380111
H    -9.3394879   16.5476263    1.6314199
H   -14.6209554   16.5416781    1.6506406
H    -7.3865374    9.3144807    1.6189504
H   -16.5482106   14.6135071    1.6506011
H    -9.3176419    7.3824776    1.6189054
H   -16.5516897    9.3320663    1.6316506
H   -14.6355809    7.3863425    1.6382751
H   -16.4635191   11.9604965    1.5870979
C   -11.9680041    7.0976052    1.6264454
C   -11.9624867    5.8696989    1.6449223
C   -11.9541062    4.5128231    1.6223512
C   -11.9439420    3.2859060    1.5646801
C   -10.6446991    1.3043391    1.4272553
C   -11.9395786    1.8685276    1.4654994
C   -13.2412792    1.2938269    1.4132306
H    -9.8674894    2.0695339    1.4644766
H   -14.0218048    2.0578867    1.4362357
H   -11.9678901   16.4582278    1.5871145
C    -2.8435210    1.2801334    1.5836149
C    -3.5041312    2.5218835    1.6155599
C    -1.2814195    2.8429436    1.5836258
C    -2.5234671    3.5029914    1.6155672
C    -0.0007799    3.4469570    1.5890736
O    -1.4911851    1.4905128    1.5637177
H    -4.5822116    2.6490652    1.6349834
H    -2.6511359    4.5810145    1.6349978
C    -0.0010967    4.8613449    1.6291180
C    -0.0013450    6.0890097    1.6436696
C    -0.0016490    7.4461876    1.6174669
C    -0.0019040    8.6725349    1.5557368
C   -10.6441127   -1.3090553    1.4273527
C     1.3090553  -10.6441127    1.4273527
C    10.6441127    1.3090553    1.4273527
C   -10.0923939   -0.0022342    1.4605781
C     0.0022342  -10.0923939    1.4605781
C    10.0923939    0.0022342    1.4605781
C   -11.9387419   -1.8738074    1.4654989
C     1.8738074  -11.9387419    1.4654989
C    11.9387419    1.8738074    1.4654989
C   -11.9424896   -3.2911921    1.5646482
C     3.2911921  -11.9424896    1.5646482
C    11.9424896    3.2911921    1.5646482
C   -13.2406990   -1.2996911    1.4131640
C     1.2996911  -13.2406990    1.4131640
C    13.2406990    1.2996911    1.4131640
C   -13.7570232   -0.0030449    1.4218925
C     0.0030449  -13.7570232    1.4218925
C    13.7570232    0.0030449    1.4218925
C   -13.2466669   -9.1202066    1.5783059
C     9.1202066  -13.2466669    1.5783059
C    13.2466669    9.1202066    1.5783059
C   -14.4971079   -8.4699559    1.6143116
C     8.4699559  -14.4971079    1.6143116
C    14.4971079    8.4699559    1.6143116
C   -15.4670382   -9.4611004    1.6101729
C     9.4611004  -15.4670382    1.6101729
C    15.4670382    9.4611004    1.6101729
C   -14.7958395  -10.7010909    1.5728111
C    10.7010909  -14.7958395    1.5728111
C    14.7958395   10.7010909    1.5728111
C   -15.3669428  -11.9719576    1.5655579
C    11.9719576  -15.3669428    1.5655579
C    15.3669428   11.9719576    1.5655579
C   -11.9667263   -8.5163984    1.5827836
C     8.5163984  -11.9667263    1.5827836
C    11.9667263    8.5163984    1.5827836
C   -14.8002158  -13.2399817    1.5776812
C    13.2399817  -14.8002158    1.5776812
C    14.8002158   13.2399817    1.5776812
C   -10.6837651   -9.1237875    1.5743533
C     9.1237875  -10.6837651    1.5743533
C    10.6837651    9.1237875    1.5743533
C   -11.9649758   -7.1029007    1.6264107
C     7.1029007  -11.9649758    1.6264107
C    11.9649758    7.1029007    1.6264107
C   -15.4622267  -14.4902884    1.6225810
C    14.4902884  -15.4622267    1.6225810
C    15.4622267   14.4902884    1.6225810
C    -9.4426654   -8.4645166    1.6024125
C     8.4645166   -9.4426654    1.6024125
C     9.4426654    8.4645166    1.6024125
C   -13.2333600  -14.8060909    1.5776535
C    14.8060909  -13.2333600    1.5776535
C    13.2333600   14.8060909    1.5776535
C   -14.4833535  -15.4686963    1.6225574
C    15.4686963  -14.4833535    1.6225574
C    14.4833535   15.4686963    1.6225574
C    -9.1190900  -10.6877319    1.5743270
C    10.6877319   -9.1190900    1.5743270
C     9.1190900   10.6877319    1.5743270
C    -8.4603986   -9.4463240    1.6023824
C     9.4463240   -8.4603986    1.6023824
C     8.4603986    9.4463240    1.6023824
C   -11.9650772  -15.3722370    1.5655183
C    15.3722370  -11.9650772    1.5655183
C    11.9650772   15.3722370    1.5655183
C    -8.5110995  -11.9704076    1.5827840
C    11.9704076   -8.5110995    1.5827840
C     8.5110995   11.9704076    1.5827840
C   -10.6944747  -14.8005403    1.5727982
C    14.8005403  -10.6944747    1.5727982
C    10.6944747   14.8005403    1.5727982
C    -9.1143181  -13.2506293    1.5783122
C    13.2506293   -9.1143181    1.5783122
C     9.1143181   13.2506293    1.5783122
C    -9.4541756  -15.4711588    1.6103113
C    15.4711588   -9.4541756    1.6103113
C     9.4541756   15.4711588    1.6103113
C    -8.4634843  -14.5007642    1.6144678
C    14.5007642   -8.4634843    1.6144678
C     8.4634843   14.5007642    1.6144678
C   -11.9599762   -5.8749937    1.6448759
C     5.8749937  -11.9599762    1.6448759
C    11.9599762    5.8749937    1.6448759
C   -11.9521876   -4.5181133    1.6222952
C     4.5181133  -11.9521876    1.6222952
C    11.9521876    4.5181133    1.6222952
O   -13.4433318  -10.4705413    1.5543965
O    10.4705413  -13.4433318    1.5543965
O    13.4433318   10.4705413    1.5543965
O   -13.4501305  -13.4561117    1.5534304
O    13.4561117  -13.4501305    1.5534304
O    13.4501305   13.4561117    1.5534304
O   -10.4725107  -10.4771105    1.5573151
O    10.4771105  -10.4725107    1.5573151
O    10.4725107   10.4771105    1.5573151
O   -10.4645578  -13.4479252    1.5543107
O    13.4479252  -10.4645578    1.5543107
O    10.4645578   13.4479252    1.5543107
H    -9.8665561   -2.0738921    1.4646813
H     2.0738921   -9.8665561    1.4646813
H     9.8665561    2.0738921    1.4646813
H   -14.0208814   -2.0641021    1.4361160
H     2.0641021  -14.0208814    1.4361160
H    14.0208814    2.0641021    1.4361160
H   -14.8512258   -0.0032961    1.4101767
H     0.0032961  -14.8512258    1.4101767
H    14.8512258    0.0032961    1.4101767
H   -14.6324372   -7.3928763    1.6380111
H     7.3928763  -14.6324372    1.6380111
H    14.6324372    7.3928763    1.6380111
H   -16.5476263   -9.3394879    1.6314199
H     9.3394879  -16.5476263    1.6314199
H    16.5476263    9.3394879    1.6314199
H   -16.5416781  -14.6209554    1.6506406
H    14.6209554  -16.5416781    1.6506406
H    16.5416781   14.6209554    1.6506406
H    -9.3144807   -7.3865374    1.6189504
H     7.3865374   -9.3144807    1.6189504
H     9.3144807    7.3865374    1.6189504
H   -14.6135071  -16.5482106    1.6506011
H    16.5482106  -14.6135071    1.6506011
H    14.6135071   16.5482106    1.6506011
H    -7.3824776   -9.3176419    1.6189054
H     9.3176419   -7.3824776    1.6189054
H     7.3824776    9.3176419    1.6189054
H    -9.3320663  -16.5516897    1.6316506
H    16.5516897   -9.3320663    1.6316506
H     9.3320663   16.5516897    1.6316506
H    -7.3863425  -14.6355809    1.6382751
H    14.6355809   -7.3863425    1.6382751
H     7.3863425   14.6355809    1.6382751
H   -11.9604965  -16.4635191    1.5870979
H    16.4635191  -11.9604965    1.5870979
H    11.9604965   16.4635191    1.5870979
C    -7.0976052  -11.9680041    1.6264454
C    11.9680041   -7.0976052    1.6264454
C     7.0976052   11.9680041    1.6264454
C    -5.8696989  -11.9624867    1.6449223
C    11.9624867   -5.8696989    1.6449223
C     5.8696989   11.9624867    1.6449223
C    -4.5128231  -11.9541062    1.6223512
C    11.9541062   -4.5128231    1.6223512
C     4.5128231   11.9541062    1.6223512
C    -3.2859060  -11.9439420    1.5646801
C    11.9439420   -3.2859060    1.5646801
C     3.2859060   11.9439420    1.5646801
C    -1.3043391  -10.6446991    1.4272553
C    10.6446991   -1.3043391    1.4272553
C     1.3043391   10.6446991    1.4272553
C    -1.8685276  -11.9395786    1.4654994
C    11.9395786   -1.8685276    1.4654994
C     1.8685276   11.9395786    1.4654994
C    -1.2938269  -13.2412792    1.4132306
C    13.2412792   -1.2938269    1.4132306
C     1.2938269   13.2412792    1.4132306
H    -2.0695339   -9.8674894    1.4644766
H     9.8674894   -2.0695339    1.4644766
H     2.0695339    9.8674894    1.4644766
H    -2.0578867  -14.0218048    1.4362357
H    14.0218048   -2.0578867    1.4362357
H     2.0578867   14.0218048    1.4362357
H   -16.4582278  -11.9678901    1.5871145
H    11.9678901  -16.4582278    1.5871145
H    16.4582278   11.9678901    1.5871145
C    -1.2801334   -2.8435210    1.5836149
C     2.8435210   -1.2801334    1.5836149
C     1.2801334    2.8435210    1.5836149
C    -2.5218835   -3.5041312    1.6155599
C     3.5041312   -2.5218835    1.6155599
C     2.5218835    3.5041312    1.6155599
C    -2.8429436   -1.2814195    1.5836258
C     1.2814195   -2.8429436    1.5836258
C     2.8429436    1.2814195    1.5836258
C    -3.5029914   -2.5234671    1.6155672
C     2.5234671   -3.5029914    1.6155672
C     3.5029914    2.5234671    1.6155672
C    -3.4469570   -0.0007799    1.5890736
C     0.0007799   -3.4469570    1.5890736
C     3.4469570    0.0007799    1.5890736
O    -1.4905128   -1.4911851    1.5637177
O     1.4911851   -1.4905128    1.5637177
O     1.4905128    1.4911851    1.5637177
H    -2.6490652   -4.5822116    1.6349834
H     4.5822116   -2.6490652    1.6349834
H     2.6490652    4.5822116    1.6349834
H    -4.5810145   -2.6511359    1.6349978
H     2.6511359   -4.5810145    1.6349978
H     4.5810145    2.6511359    1.6349978
C    -4.8613449   -0.0010967    1.6291180
C     0.0010967   -4.8613449    1.6291180
C     4.8613449    0.0010967    1.6291180
C    -6.0890097   -0.0013450    1.6436696
C     0.0013450   -6.0890097    1.6436696
C     6.0890097    0.0013450    1.6436696
C    -7.4461876   -0.0016490    1.6174669
C     0.0016490   -7.4461876    1.6174669
C     7.4461876    0.0016490    1.6174669
C    -8.6725349   -0.0019040    1.5557368
C     0.0019040   -8.6725349    1.5557368
C     8.6725349    0.0019040    1.5557368
C    -1.3090553   10.6441127   -1.4273527
C    -0.0022342   10.0923939   -1.4605781
C    -1.8738074   11.9387419   -1.4654989
C    -3.2911921   11.9424896   -1.5646482
C    -1.2996911   13.2406990   -1.4131640
C    -0.0030449   13.7570232   -1.4218925
C    -9.1202066   13.2466669   -1.5783059
C    -8.4699559   14.4971079   -1.6143116
C    -9.4611004   15.4670382   -1.6101729
C   -10.7010909   14.7958395   -1.5728111
C   -11.9719576   15.3669428   -1.5655579
C    -8.5163984   11.9667263   -1.5827836
C   -13.2399817   14.8002158   -1.5776812
C    -9.1237875   10.6837651   -1.5743533
C    -7.1029007   11.9649758   -1.6264107
C   -14.4902884   15.4622267   -1.6225810
C    -8.4645166    9.4426654   -1.6024125
C   -14.8060909   13.2333600   -1.5776535
C   -15.4686963   14.4833535   -1.6225574
C   -10.6877319    9.1190900   -1.5743270
C    -9.4463240    8.4603986   -1.6023824
C   -15.3722370   11.9650772   -1.5655183
C   -11.9704076    8.5110995   -1.5827840
C   -14.8005403   10.6944747   -1.5727982
C   -13.2506293    9.1143181   -1.5783122
C   -15.4711588    9.4541756   -1.6103113
C   -14.5007642    8.4634843   -1.6144678
C    -5.8749937   11.9599762   -1.6448759
C    -4.5181133   11.9521876   -1.6222952
O   -10.4705413   13.4433318   -1.5543965
O   -13.4561117   13.4501305   -1.5534304
O   -10.4771105   10.4725107   -1.5573151
O   -13.4479252   10.4645578   -1.5543107
H    -2.0738921    9.8665561   -1.4646813
H    -2.0641021   14.0208814   -1.4361160
H    -0.0032961   14.8512258   -1.4101767
H    -7.3928763   14.6324372   -1.6380111
H    -9.3394879   16.5476263   -1.6314199
H   -14.6209554   16.5416781   -1.6506406
H    -7.3865374    9.3144807   -1.6189504
H   -16.5482106   14.6135071   -1.6506011
H    -9.3176419    7.3824776   -1.6189054
H   -16.5516897    9.3320663   -1.6316506
H   -14.6355809    7.3863425   -1.6382751
H   -16.4635191   11.9604965   -1.5870979
C   -11.9680041    7.0976052   -1.6264454
C   -11.9624867    5.8696989   -1.6449223
C   -11.9541062    4.5128231   -1.6223512
C   -11.9439420    3.2859060   -1.5646801
C   -10.6446991    1.3043391   -1.4272553
C   -11.9395786    1.8685276   -1.4654994
C   -13.2412792    1.2938269   -1.4132306
H    -9.8674894    2.0695339   -1.4644766
H   -14.0218048    2.0578867   -1.4362357
H   -11.9678901   16.4582278   -1.5871145
C    -2.8435210    1.2801334   -1.5836149
C    -3.5041312    2.5218835   -1.6155599
C    -1.2814195    2.8429436   -1.5836258
C    -2.5234671    3.5029914   -1.6155672
C    -0.0007799    3.4469570   -1.5890736
O    -1.4911851    1.4905128   -1.5637177
H    -4.5822116    2.6490652   -1.6349834
H    -2.6511359    4.5810145   -1.6349978
C    -0.0010967    4.8613449   -1.6291180
C    -0.0013450    6.0890097   -1.6436696
C    -0.0016490    7.4461876   -1.6174669
C    -0.0019040    8.6725349   -1.5557368
C   -10.6441127   -1.3090553   -1.4273527
C     1.3090553  -10.6441127   -1.4273527
C    10.6441127    1.3090553   -1.4273527
C   -10.0923939   -0.0022342   -1.4605781
C     0.0022342  -10.0923939   -1.4605781
C    10.0923939    0.0022342   -1.4605781
C   -11.9387419   -1.8738074   -1.4654989
C     1.8738074  -11.9387419   -1.4654989
C    11.9387419    1.8738074   -1.4654989
C   -11.9424896   -3.2911921   -1.5646482
C     3.2911921  -11.9424896   -1.5646482
C    11.9424896    3.2911921   -1.5646482
C   -13.2406990   -1.2996911   -1.4131640
C     1.2996911  -13.2406990   -1.4131640
C    13.2406990    1.2996911   -1.4131640
C   -13.7570232   -0.0030449   -1.4218925
C     0.0030449  -13.7570232   -1.4218925
C    13.7570232    0.0030449   -1.4218925
C   -13.2466669   -9.1202066   -1.5783059
C     9.1202066  -13.2466669   -1.5783059
C    13.2466669    9.1202066   -1.5783059
C   -14.4971079   -8.4699559   -1.6143116
C     8.4699559  -14.4971079   -1.6143116
C    14.4971079    8.4699559   -1.6143116
C   -15.4670382   -9.4611004   -1.6101729
C     9.4611004  -15.4670382   -1.6101729
C    15.4670382    9.4611004   -1.6101729
C   -14.7958395  -10.7010909   -1.5728111
C    10.7010909  -14.7958395   -1.5728111
C    14.7958395   10.7010909   -1.5728111
C   -15.3669428  -11.9719576   -1.5655579
C    11.9719576  -15.3669428   -1.5655579
C    15.3669428   11.9719576   -1.5655579
C   -11.9667263   -8.5163984   -1.5827836
C     8.5163984  -11.9667263   -1.5827836
C    11.9667263    8.5163984   -1.5827836
C   -14.8002158  -13.2399817   -1.5776812
C    13.2399817  -14.8002158   -1.5776812
C    14.8002158   13.2399817   -1.5776812
C   -10.6837651   -9.1237875   -1.5743533
C     9.1237875  -10.6837651   -1.5743533
C    10.6837651    9.1237875   -1.5743533
C   -11.9649758   -7.1029007   -1.6264107
C     7.1029007  -11.9649758   -1.6264107
C    11.9649758    7.1029007   -1.6264107
C   -15.4622267  -14.4902884   -1.6225810
C    14.4902884  -15.4622267   -1.6225810
C    15.4622267   14.4902884   -1.6225810
C    -9.4426654   -8.4645166   -1.6024125
C     8.4645166   -9.4426654   -1.6024125
C     9.4426654    8.4645166   -1.6024125
C   -13.2333600  -14.8060909   -1.5776535
C    14.8060909  -13.2333600   -1.5776535
C    13.2333600   14.8060909   -1.5776535
C   -14.4833535  -15.4686963   -1.6225574
C    15.4686963  -14.4833535   -1.6225574
C    14.4833535   15.4686963   -1.6225574
C    -9.1190900  -10.6877319   -1.5743270
C    10.6877319   -9.1190900   -1.5743270
C     9.1190900   10.6877319   -1.5743270
C    -8.4603986   -9.4463240   -1.6023824
C     9.4463240   -8.4603986   -1.6023824
C     8.4603986    9.4463240   -1.6023824
C   -11.9650772  -15.3722370   -1.5655183
C    15.3722370  -11.9650772   -1.5655183
C    11.9650772   15.3722370   -1.5655183
C    -8.5110995  -11.9704076   -1.5827840
C    11.9704076   -8.5110995   -1.5827840
C     8.5110995   11.9704076   -1.5827840
C   -10.6944747  -14.8005403   -1.5727982
C    14.8005403  -10.6944747   -1.5727982
C    10.6944747   14.8005403   -1.5727982
C    -9.1143181  -13.2506293   -1.5783122
C    13.2506293   -9.1143181   -1.5783122
C     9.1143181   13.2506293   -1.5783122
C    -9.4541756  -15.4711588   -1.6103113
C    15.4711588   -9.4541756   -1.6103113
C     9.4541756   15.4711588   -1.6103113
C    -8.4634843  -14.5007642   -1.6144678
C    14.5007642   -8.4634843   -1.6144678
C     8.4634843   14.5007642   -1.6144678
C   -11.9599762   -5.8749937   -1.6448759
C     5.8749937  -11.9599762   -1.6448759
C    11.9599762    5.8749937   -1.6448759
C   -11.9521876   -4.5181133   -1.6222952
C     4.5181133  -11.9521876   -1.6222952
C    11.9521876    4.5181133   -1.6222952
O   -13.4433318  -10.4705413   -1.5543965
O    10.4705413  -13.4433318   -1.5543965
O    13.4433318   10.4705413   -1.5543965
O   -13.4501305  -13.4561117   -1.5534304
O    13.4561117  -13.4501305   -1.5534304
O    13.4501305   13.4561117   -1.5534304
O   -10.4725107  -10.4771105   -1.5573151
O    10.4771105  -10.4725107   -1.5573151
O    10.4725107   10.4771105   -1.5573151
O   -10.4645578  -13.4479252   -1.5543107
O    13.4479252  -10.4645578   -1.5543107
O    10.4645578   13.4479252   -1.5543107
H    -9.8665561   -2.0738921   -1.4646813
H     2.0738921   -9.8665561   -1.4646813
H     9.8665561    2.0738921   -1.4646813
H   -14.0208814   -2.0641021   -1.4361160
H     2.0641021  -14.0208814   -1.4361160
H    14.0208814    2.0641021   -1.4361160
H   -14.8512258   -0.0032961   -1.4101767
H     0.0032961  -14.8512258   -1.4101767
H    14.8512258    0.0032961   -1.4101767
H   -14.6324372   -7.3928763   -1.6380111
H     7.3928763  -14.6324372   -1.6380111
H    14.6324372    7.3928763   -1.6380111
H   -16.5476263   -9.3394879   -1.6314199
H     9.3394879  -16.5476263   -1.6314199
H    16.5476263    9.3394879   -1.6314199
H   -16.5416781  -14.6209554   -1.6506406
H    14.6209554  -16.5416781   -1.6506406
H    16.5416781   14.6209554   -1.6506406
H    -9.3144807   -7.3865374   -1.6189504
H     7.3865374   -9.3144807   -1.6189504
H     9.3144807    7.3865374   -1.6189504
H   -14.6135071  -16.5482106   -1.6506011
H    16.5482106  -14.6135071   -1.6506011
H    14.6135071   16.5482106   -1.6506011
H    -7.3824776   -9.3176419   -1.6189054
H     9.3176419   -7.3824776   -1.6189054
H     7.3824776    9.3176419   -1.6189054
H    -9.3320663  -16.5516897   -1.6316506
H    16.5516897   -9.3320663   -1.6316506
H     9.3320663   16.5516897   -1.6316506
H    -7.3863425  -14.6355809   -1.6382751
H    14.6355809   -7.3863425   -1.6382751
H     7.3863425   14.6355809   -1.6382751
H   -11.9604965  -16.4635191   -1.5870979
H    16.4635191  -11.9604965   -1.5870979
H    11.9604965   16.4635191   -1.5870979
C    -7.0976052  -11.9680041   -1.6264454
C    11.9680041   -7.0976052   -1.6264454
C     7.0976052   11.9680041   -1.6264454
C    -5.8696989  -11.9624867   -1.6449223
C    11.9624867   -5.8696989   -1.6449223
C     5.8696989   11.9624867   -1.6449223
C    -4.5128231  -11.9541062   -1.6223512
C    11.9541062   -4.5128231   -1.6223512
C     4.5128231   11.9541062   -1.6223512
C    -3.2859060  -11.9439420   -1.5646801
C    11.9439420   -3.2859060   -1.5646801
C     3.2859060   11.9439420   -1.5646801
C    -1.3043391  -10.6446991   -1.4272553
C    10.6446991   -1.3043391   -1.4272553
C     1.3043391   10.6446991   -1.4272553
C    -1.8685276  -11.9395786   -1.4654994
C    11.9395786   -1.8685276   -1.4654994
C     1.8685276   11.9395786   -1.4654994
C    -1.2938269  -13.2412792   -1.4132306
C    13.2412792   -1.2938269   -1.4132306
C     1.2938269   13.2412792   -1.4132306
H    -2.0695339   -9.8674894   -1.4644766
H     9.8674894   -2.0695339   -1.4644766
H     2.0695339    9.8674894   -1.4644766
H    -2.0578867  -14.0218048   -1.4362357
H    14.0218048   -2.0578867   -1.4362357
H     2.0578867   14.0218048   -1.4362357
H   -16.4582278  -11.9678901   -1.5871145
H    11.9678901  -16.4582278   -1.5871145
H    16.4582278   11.9678901   -1.5871145
C    -1.2801334   -2.8435210   -1.5836149
C     2.8435210   -1.2801334   -1.5836149
C     1.2801334    2.8435210   -1.5836149
C    -2.5218835   -3.5041312   -1.6155599
C     3.5041312   -2.5218835   -1.6155599
C     2.5218835    3.5041312   -1.6155599
C    -2.8429436   -1.2814195   -1.5836258
C     1.2814195   -2.8429436   -1.5836258
C     2.8429436    1.2814195   -1.5836258
C    -3.5029914   -2.5234671   -1.6155672
C     2.5234671   -3.5029914   -1.6155672
C     3.5029914    2.5234671   -1.6155672
C    -3.4469570   -0.0007799   -1.5890736
C     0.0007799   -3.4469570   -1.5890736
C     3.4469570    0.0007799   -1.5890736
O    -1.4905128   -1.4911851   -1.5637177
O     1.4911851   -1.4905128   -1.5637177
O     1.4905128    1.4911851   -1.5637177
H    -2.6490652   -4.5822116   -1.6349834
H     4.5822116   -2.6490652   -1.6349834
H     2.6490652    4.5822116   -1.6349834
H    -4.5810145   -2.6511359   -1.6349978
H     2.6511359   -4.5810145   -1.6349978
H     4.5810145    2.6511359   -1.6349978
C    -4.8613449   -0.0010967   -1.6291180
C     0.0010967   -4.8613449   -1.6291180
C     4.8613449    0.0010967   -1.6291180
C    -6.0890097   -0.0013450   -1.6436696
C     0.0013450   -6.0890097   -1.6436696
C     6.0890097    0.0013450   -1.6436696
C    -7.4461876   -0.0016490   -1.6174669
C     0.0016490   -7.4461876   -1.6174669
C     7.4461876    0.0016490   -1.6174669
C    -8.6725349   -0.0019040   -1.5557368
C     0.0019040   -8.6725349   -1.5557368
C     8.6725349    0.0019040   -1.5557368
