# Supplementary material for: Change of the aromatic nature through face-to-face stacking
Source: Chem Sci. 2026 Mar 27;17(19):9768–79. doi: 10.1039/d5sc10179d (PMC13054589; doi:10.1039/d5sc10179d)
Supplement: SC-017-D5SC10179D-s001 [file SC-017-D5SC10179D-s001.zip › 7_2.xyz]

304
Energy =
C   -10.6856179   -2.8988804   -1.5740220
C   -10.2833544   -4.2501990   -1.6111675
H   -10.9618176   -5.1000236   -1.6322323
C    -8.8965616   -4.2649263   -1.6142771
H    -8.2305042   -5.1220667   -1.6371384
C    -8.4716576   -2.9211731   -1.5782124
C    -7.1401832   -2.4434470   -1.5820695
C    -6.6633626   -1.1064593   -1.5747893
C    -5.3201871   -0.6945690   -1.6049570
H    -4.4674357   -1.3662535   -1.6226880
C    -5.3201871    0.6945690   -1.6049570
H    -4.4674357    1.3662535   -1.6226880
C    -6.6633626    1.1064593   -1.5747893
C   -11.9886655   -2.4047348   -1.5675463
H   -12.7568875   -3.1798388   -1.5883053
O    -9.5665669   -2.1055318   -1.5551048
O    -7.4710015    0.0000000   -1.5565798
C    -8.4716576    2.9211731   -1.5782124
C    -8.8965616    4.2649263   -1.6142771
H    -8.2305042    5.1220667   -1.6371384
C   -10.2833544    4.2501990   -1.6111675
H   -10.9618176    5.1000236   -1.6322323
C   -10.6856179    2.8988804   -1.5740220
C   -11.9886655    2.4047348   -1.5675463
C   -12.4853139    1.1079503   -1.5794632
C   -13.8376536    0.6920092   -1.6240242
H   -14.6931755    1.3631009   -1.6517561
C   -13.8376536   -0.6920092   -1.6240242
H   -14.6931755   -1.3631009   -1.6517561
C   -12.4853139   -1.1079503   -1.5794632
C    -7.1401832    2.4434470   -1.5820695
H   -12.7568875    3.1798388   -1.5883053
O    -9.5665669    2.1055318   -1.5551048
O   -11.6838910    0.0000000   -1.5555437
C    -1.1079503  -12.4853139   -1.5794632
C    -0.6920092  -13.8376536   -1.6240242
H    -1.3631009  -14.6931755   -1.6517561
C     0.6920092  -13.8376536   -1.6240242
H     1.3631009  -14.6931755   -1.6517561
C     1.1079503  -12.4853139   -1.5794632
C     2.4047348  -11.9886655   -1.5675463
C     2.8988804  -10.6856179   -1.5740220
C     4.2501990  -10.2833544   -1.6111675
H     5.1000236  -10.9618176   -1.6322323
C     4.2649263   -8.8965616   -1.6142771
H     5.1220667   -8.2305042   -1.6371384
C     2.9211731   -8.4716576   -1.5782124
C    -2.4047348  -11.9886655   -1.5675463
H     3.1798388  -12.7568875   -1.5883053
H    -3.1798388  -12.7568875   -1.5883053
O     0.0000000  -11.6838910   -1.5555437
O     2.1055318   -9.5665669   -1.5551048
C     1.1064593   -6.6633626   -1.5747893
C     0.6945690   -5.3201871   -1.6049570
H     1.3662535   -4.4674357   -1.6226880
C    -0.6945690   -5.3201871   -1.6049570
H    -1.3662535   -4.4674357   -1.6226880
C    -1.1064593   -6.6633626   -1.5747893
C    -2.4434470   -7.1401832   -1.5820695
C    -2.9211731   -8.4716576   -1.5782124
C    -4.2649263   -8.8965616   -1.6142771
H    -5.1220667   -8.2305042   -1.6371384
C    -4.2501990  -10.2833544   -1.6111675
H    -5.1000236  -10.9618176   -1.6322323
C    -2.8988804  -10.6856179   -1.5740220
C     2.4434470   -7.1401832   -1.5820695
O    -0.0000000   -7.4710015   -1.5565798
O    -2.1055318   -9.5665669   -1.5551048
C    -6.1389677   -3.4425938   -1.6279060
C    -5.2713035   -4.3109222   -1.6501052
C    -4.3109222   -5.2713035   -1.6501052
C    -3.4425938   -6.1389677   -1.6279060
C    -1.1064593    6.6633626   -1.5747893
C    -0.6945690    5.3201871   -1.6049570
H    -1.3662535    4.4674357   -1.6226880
C     0.6945690    5.3201871   -1.6049570
H     1.3662535    4.4674357   -1.6226880
C     1.1064593    6.6633626   -1.5747893
C     2.4434470    7.1401832   -1.5820695
C     2.9211731    8.4716576   -1.5782124
C     4.2649263    8.8965616   -1.6142771
H     5.1220667    8.2305042   -1.6371384
C     4.2501990   10.2833544   -1.6111675
H     5.1000236   10.9618176   -1.6322323
C     2.8988804   10.6856179   -1.5740220
C    -2.4434470    7.1401832   -1.5820695
O    -0.0000000    7.4710015   -1.5565798
O     2.1055318    9.5665669   -1.5551048
C     1.1079503   12.4853139   -1.5794632
C     0.6920092   13.8376536   -1.6240242
H     1.3631009   14.6931755   -1.6517561
C    -0.6920092   13.8376536   -1.6240242
H    -1.3631009   14.6931755   -1.6517561
C    -1.1079503   12.4853139   -1.5794632
C    -2.4047348   11.9886655   -1.5675463
C    -2.8988804   10.6856179   -1.5740220
C    -4.2501990   10.2833544   -1.6111675
H    -5.1000236   10.9618176   -1.6322323
C    -4.2649263    8.8965616   -1.6142771
H    -5.1220667    8.2305042   -1.6371384
C    -2.9211731    8.4716576   -1.5782124
C     2.4047348   11.9886655   -1.5675463
H    -3.1798388   12.7568875   -1.5883053
H     3.1798388   12.7568875   -1.5883053
O     0.0000000   11.6838910   -1.5555437
O    -2.1055318    9.5665669   -1.5551048
C     8.4716576   -2.9211731   -1.5782124
C     8.8965616   -4.2649263   -1.6142771
H     8.2305042   -5.1220667   -1.6371384
C    10.2833544   -4.2501990   -1.6111675
H    10.9618176   -5.1000236   -1.6322323
C    10.6856179   -2.8988804   -1.5740220
C    11.9886655   -2.4047348   -1.5675463
C    12.4853139   -1.1079503   -1.5794632
C    13.8376536   -0.6920092   -1.6240242
H    14.6931755   -1.3631009   -1.6517561
C    13.8376536    0.6920092   -1.6240242
H    14.6931755    1.3631009   -1.6517561
C    12.4853139    1.1079503   -1.5794632
C     7.1401832   -2.4434470   -1.5820695
H    12.7568875   -3.1798388   -1.5883053
O     9.5665669   -2.1055318   -1.5551048
O    11.6838910    0.0000000   -1.5555437
C    10.6856179    2.8988804   -1.5740220
C    10.2833544    4.2501990   -1.6111675
H    10.9618176    5.1000236   -1.6322323
C     8.8965616    4.2649263   -1.6142771
H     8.2305042    5.1220667   -1.6371384
C     8.4716576    2.9211731   -1.5782124
C     7.1401832    2.4434470   -1.5820695
C     6.6633626    1.1064593   -1.5747893
C     5.3201871    0.6945690   -1.6049570
H     4.4674357    1.3662535   -1.6226880
C     5.3201871   -0.6945690   -1.6049570
H     4.4674357   -1.3662535   -1.6226880
C     6.6633626   -1.1064593   -1.5747893
C    11.9886655    2.4047348   -1.5675463
H    12.7568875    3.1798388   -1.5883053
O     9.5665669    2.1055318   -1.5551048
O     7.4710015    0.0000000   -1.5565798
C     3.4425938    6.1389677   -1.6279060
C     4.3109222    5.2713035   -1.6501052
C     5.2713035    4.3109222   -1.6501052
C     6.1389677    3.4425938   -1.6279060
C    -6.1389677    3.4425938   -1.6279060
C    -5.2713035    4.3109222   -1.6501052
C    -4.3109222    5.2713035   -1.6501052
C    -3.4425938    6.1389677   -1.6279060
C     3.4425938   -6.1389677   -1.6279060
C     4.3109222   -5.2713035   -1.6501052
C     5.2713035   -4.3109222   -1.6501052
C     6.1389677   -3.4425938   -1.6279060
C   -10.6856179   -2.8988804    1.5740220
C   -10.2833544   -4.2501990    1.6111675
H   -10.9618176   -5.1000236    1.6322323
C    -8.8965616   -4.2649263    1.6142771
H    -8.2305042   -5.1220667    1.6371384
C    -8.4716576   -2.9211731    1.5782124
C    -7.1401832   -2.4434470    1.5820695
C    -6.6633626   -1.1064593    1.5747893
C    -5.3201871   -0.6945690    1.6049570
H    -4.4674357   -1.3662535    1.6226880
C    -5.3201871    0.6945690    1.6049570
H    -4.4674357    1.3662535    1.6226880
C    -6.6633626    1.1064593    1.5747893
C   -11.9886655   -2.4047348    1.5675463
H   -12.7568875   -3.1798388    1.5883053
O    -9.5665669   -2.1055318    1.5551048
O    -7.4710015    0.0000000    1.5565798
C    -8.4716576    2.9211731    1.5782124
C    -8.8965616    4.2649263    1.6142771
H    -8.2305042    5.1220667    1.6371384
C   -10.2833544    4.2501990    1.6111675
H   -10.9618176    5.1000236    1.6322323
C   -10.6856179    2.8988804    1.5740220
C   -11.9886655    2.4047348    1.5675463
C   -12.4853139    1.1079503    1.5794632
C   -13.8376536    0.6920092    1.6240242
H   -14.6931755    1.3631009    1.6517561
C   -13.8376536   -0.6920092    1.6240242
H   -14.6931755   -1.3631009    1.6517561
C   -12.4853139   -1.1079503    1.5794632
C    -7.1401832    2.4434470    1.5820695
H   -12.7568875    3.1798388    1.5883053
O    -9.5665669    2.1055318    1.5551048
O   -11.6838910   -0.0000000    1.5555437
C    -1.1079503  -12.4853139    1.5794632
C    -0.6920092  -13.8376536    1.6240242
H    -1.3631009  -14.6931755    1.6517561
C     0.6920092  -13.8376536    1.6240242
H     1.3631009  -14.6931755    1.6517561
C     1.1079503  -12.4853139    1.5794632
C     2.4047348  -11.9886655    1.5675463
C     2.8988804  -10.6856179    1.5740220
C     4.2501990  -10.2833544    1.6111675
H     5.1000236  -10.9618176    1.6322323
C     4.2649263   -8.8965616    1.6142771
H     5.1220667   -8.2305042    1.6371384
C     2.9211731   -8.4716576    1.5782124
C    -2.4047348  -11.9886655    1.5675463
H     3.1798388  -12.7568875    1.5883053
H    -3.1798388  -12.7568875    1.5883053
O     0.0000000  -11.6838910    1.5555437
O     2.1055318   -9.5665669    1.5551048
C     1.1064593   -6.6633626    1.5747893
C     0.6945690   -5.3201871    1.6049570
H     1.3662535   -4.4674357    1.6226880
C    -0.6945690   -5.3201871    1.6049570
H    -1.3662535   -4.4674357    1.6226880
C    -1.1064593   -6.6633626    1.5747893
C    -2.4434470   -7.1401832    1.5820695
C    -2.9211731   -8.4716576    1.5782124
C    -4.2649263   -8.8965616    1.6142771
H    -5.1220667   -8.2305042    1.6371384
C    -4.2501990  -10.2833544    1.6111675
H    -5.1000236  -10.9618176    1.6322323
C    -2.8988804  -10.6856179    1.5740220
C     2.4434470   -7.1401832    1.5820695
O    -0.0000000   -7.4710015    1.5565798
O    -2.1055318   -9.5665669    1.5551048
C    -6.1389677   -3.4425938    1.6279060
C    -5.2713035   -4.3109222    1.6501052
C    -4.3109222   -5.2713035    1.6501052
C    -3.4425938   -6.1389677    1.6279060
C    -1.1064593    6.6633626    1.5747893
C    -0.6945690    5.3201871    1.6049570
H    -1.3662535    4.4674357    1.6226880
C     0.6945690    5.3201871    1.6049570
H     1.3662535    4.4674357    1.6226880
C     1.1064593    6.6633626    1.5747893
C     2.4434470    7.1401832    1.5820695
C     2.9211731    8.4716576    1.5782124
C     4.2649263    8.8965616    1.6142771
H     5.1220667    8.2305042    1.6371384
C     4.2501990   10.2833544    1.6111675
H     5.1000236   10.9618176    1.6322323
C     2.8988804   10.6856179    1.5740220
C    -2.4434470    7.1401832    1.5820695
O    -0.0000000    7.4710015    1.5565798
O     2.1055318    9.5665669    1.5551048
C     1.1079503   12.4853139    1.5794632
C     0.6920092   13.8376536    1.6240242
H     1.3631009   14.6931755    1.6517561
C    -0.6920092   13.8376536    1.6240242
H    -1.3631009   14.6931755    1.6517561
C    -1.1079503   12.4853139    1.5794632
C    -2.4047348   11.9886655    1.5675463
C    -2.8988804   10.6856179    1.5740220
C    -4.2501990   10.2833544    1.6111675
H    -5.1000236   10.9618176    1.6322323
C    -4.2649263    8.8965616    1.6142771
H    -5.1220667    8.2305042    1.6371384
C    -2.9211731    8.4716576    1.5782124
C     2.4047348   11.9886655    1.5675463
H    -3.1798388   12.7568875    1.5883053
H     3.1798388   12.7568875    1.5883053
O    -0.0000000   11.6838910    1.5555437
O    -2.1055318    9.5665669    1.5551048
C     8.4716576   -2.9211731    1.5782124
C     8.8965616   -4.2649263    1.6142771
H     8.2305042   -5.1220667    1.6371384
C    10.2833544   -4.2501990    1.6111675
H    10.9618176   -5.1000236    1.6322323
C    10.6856179   -2.8988804    1.5740220
C    11.9886655   -2.4047348    1.5675463
C    12.4853139   -1.1079503    1.5794632
C    13.8376536   -0.6920092    1.6240242
H    14.6931755   -1.3631009    1.6517561
C    13.8376536    0.6920092    1.6240242
H    14.6931755    1.3631009    1.6517561
C    12.4853139    1.1079503    1.5794632
C     7.1401832   -2.4434470    1.5820695
H    12.7568875   -3.1798388    1.5883053
O     9.5665669   -2.1055318    1.5551048
O    11.6838910    0.0000000    1.5555437
C    10.6856179    2.8988804    1.5740220
C    10.2833544    4.2501990    1.6111675
H    10.9618176    5.1000236    1.6322323
C     8.8965616    4.2649263    1.6142771
H     8.2305042    5.1220667    1.6371384
C     8.4716576    2.9211731    1.5782124
C     7.1401832    2.4434470    1.5820695
C     6.6633626    1.1064593    1.5747893
C     5.3201871    0.6945690    1.6049570
H     4.4674357    1.3662535    1.6226880
C     5.3201871   -0.6945690    1.6049570
H     4.4674357   -1.3662535    1.6226880
C     6.6633626   -1.1064593    1.5747893
C    11.9886655    2.4047348    1.5675463
H    12.7568875    3.1798388    1.5883053
O     9.5665669    2.1055318    1.5551048
O     7.4710015   -0.0000000    1.5565798
C     3.4425938    6.1389677    1.6279060
C     4.3109222    5.2713035    1.6501052
C     5.2713035    4.3109222    1.6501052
C     6.1389677    3.4425938    1.6279060
C    -6.1389677    3.4425938    1.6279060
C    -5.2713035    4.3109222    1.6501052
C    -4.3109222    5.2713035    1.6501052
C    -3.4425938    6.1389677    1.6279060
C     3.4425938   -6.1389677    1.6279060
C     4.3109222   -5.2713035    1.6501052
C     5.2713035   -4.3109222    1.6501052
C     6.1389677   -3.4425938    1.6279060
