# Supplementary material for: Change of the aromatic nature through face-to-face stacking
Source: Chem Sci. 2026 Mar 27;17(19):9768–79. doi: 10.1039/d5sc10179d (PMC13054589; doi:10.1039/d5sc10179d)
Supplement: SC-017-D5SC10179D-s001 [file SC-017-D5SC10179D-s001.zip › 7.xyz]

152
Energy =
C     2.8310116  -10.6720028    0.0097540
C     4.1544413  -10.2991700    0.0097907
H     4.9942579  -10.9734459    0.0107876
C     4.1824275   -8.8889923    0.0081483
H     5.0438991   -8.2451505    0.0080530
C     2.8745044   -8.4686919    0.0068623
C     2.3762996   -7.1136508    0.0047995
C     1.0758722   -6.6554848    0.0037654
C     0.6570456   -5.2917537    0.0017478
H     1.3308946   -4.4528756    0.0006865
C    -0.6977265   -5.2766561    0.0013880
H    -1.3528279   -4.4229949    0.0002245
C    -1.1467749   -6.6307598    0.0029151
C     2.2897529  -11.9881505    0.0111434
H     3.0416874  -12.7664146    0.0125671
O     2.0412360   -9.5520978    0.0079128
O    -0.0445086   -7.4572685    0.0044309
C    -2.9851608   -8.4036443    0.0041224
C    -4.3021152   -8.7948731    0.0040405
H    -5.1490845   -8.1320734    0.0033883
C    -4.3053885  -10.2053226    0.0052196
H    -5.1599462  -10.8608249    0.0049729
C    -2.9905685  -10.6074156    0.0065254
C    -2.4786500  -11.9352415    0.0082903
C    -1.2142041  -12.4060119    0.0096027
C    -0.7889032  -13.7820766    0.0114612
H    -1.4635705  -14.6227452    0.0119017
C     0.5594178  -13.7970490    0.0124153
H     1.2152593  -14.6524860    0.0140277
C     1.0151696  -12.4307525    0.0109833
C    -2.4570357   -7.0598983    0.0028834
H    -3.2476813  -12.6966122    0.0086390
O    -2.1761274   -9.5053043    0.0057558
O    -0.0905247  -11.6084054    0.0093310
C    12.4522850   -1.1773549   -0.0106195
C    13.7737855   -0.7823685   -0.0129181
H    14.6239750   -1.4436046   -0.0137153
C    13.7773023    0.6252374   -0.0139217
H    14.6307877    1.2822064   -0.0158611
C    12.4578069    1.0268520   -0.0120302
C    11.9310132    2.3417934   -0.0120003
C    10.6581820    2.8033635   -0.0101941
C    10.2384128    4.1739312   -0.0102368
H    10.9142701    5.0135068   -0.0118038
C     8.8868920    4.1941786   -0.0080337
H     8.2317063    5.0478913   -0.0074433
C     8.4332187    2.8345718   -0.0065610
C    11.9189434   -2.4896515   -0.0090076
H    12.6871322    3.1161371   -0.0137471
H    12.6712152   -3.2677538   -0.0096339
O    11.6469533   -0.0732291   -0.0100318
O     9.5283286    2.0070076   -0.0079353
C     6.6171369    1.0408191   -0.0027119
C     5.3042320    0.6488014   -0.0003881
H     4.4554286    1.3090933    0.0008536
C     5.3007242   -0.7635870    0.0000802
H     4.4486295   -1.4195892    0.0015967
C     6.6116325   -1.1621922   -0.0018060
C     7.1191428   -2.5204579   -0.0020878
C     8.4188349   -2.9649107   -0.0037391
C     8.8656051   -4.3267582   -0.0039557
H     8.2060350   -5.1771171   -0.0032644
C    10.2172259   -4.3133307   -0.0054349
H    10.8888916   -5.1562666   -0.0053740
C    10.6438257   -2.9448514   -0.0068694
C     7.1312946    2.3964874   -0.0041613
O     7.4299006   -0.0627230   -0.0035386
O     9.5180207   -2.1428487   -0.0056221
C     3.3812039   -6.1247277    0.0035347
C     4.2657982   -5.2895121    0.0022969
C     5.2403299   -4.3555778    0.0009016
C     6.1206595   -3.5158163   -0.0004368
C    -6.6182358   -1.0435906   -0.0026312
C    -5.3050815   -0.6525599   -0.0003301
H    -4.4567999   -1.3135199    0.0009387
C    -5.3004974    0.7598264    0.0000746
H    -4.4478933    1.4151757    0.0015384
C    -6.6110890    1.1594396   -0.0018140
C    -7.1173517    2.5180752   -0.0021481
C    -8.4166308    2.9638812   -0.0038034
C    -8.8619818    4.3262027   -0.0040715
H    -8.2015811    5.1758887   -0.0034023
C   -10.2136250    4.3141927   -0.0055602
H   -10.8843825    5.1578506   -0.0055570
C   -10.6416554    2.9461981   -0.0069330
C    -7.1335248   -2.3988880   -0.0040391
O    -7.4302234    0.0606068   -0.0035067
O    -9.5166783    2.1430147   -0.0056471
C   -12.4517392    1.1804780   -0.0106453
C   -13.7735509    0.7865022   -0.0129675
H   -14.6232383    1.4483952   -0.0138399
C   -13.7781410   -0.6211054   -0.0138999
H   -14.6321317   -1.2774209   -0.0158034
C   -12.4589342   -1.0237208   -0.0119779
C   -11.9331985   -2.3390771   -0.0118889
C   -10.6608046   -2.8018813   -0.0100589
C   -10.2425205   -4.1729067   -0.0100433
H   -10.9193031   -5.0117393   -0.0115439
C    -8.8910168   -4.1946170   -0.0078633
H    -8.2367434   -5.0490262   -0.0072816
C    -8.4358933   -2.8355556   -0.0064223
C   -11.9172643    2.4923080   -0.0090732
H   -12.6899973   -3.1127714   -0.0136083
H   -12.6687772    3.2711369   -0.0097459
O   -11.6472491    0.0757269   -0.0100011
O    -9.5300916   -2.0067584   -0.0078196
C     2.9850212    8.4025045    0.0040744
C     4.3021410    8.7931266    0.0040457
H     5.1487988    8.1299507    0.0033729
C     4.3061063   10.2035781    0.0053126
H     5.1609790   10.8586683    0.0051341
C     2.9914630   10.6062718    0.0066054
C     2.4801511   11.9343394    0.0084381
C     1.2158988   12.4056239    0.0097455
C     0.7911458   13.7818640    0.0116717
H     1.4661555   14.6222631    0.0121762
C    -0.5571653   13.7973576    0.0125952
H    -1.2126616   14.6530592    0.0142386
C    -1.0134620   12.4312368    0.0110794
C     2.4562472    7.0590397    0.0027651
H     3.2494777   12.6954183    0.0088520
O     2.1765162    9.5045522    0.0057557
O     0.0919186   11.6084647    0.0094039
C    -2.8300423   10.6731975    0.0097410
C    -4.1536425   10.3010413    0.0097549
H    -4.9930986   10.9757593    0.0107889
C    -4.1823631    8.8908605    0.0080483
H    -5.0441462    8.2474070    0.0078939
C    -2.8746490    8.4698718    0.0067717
C    -2.3771374    7.1145943    0.0046832
C    -1.0767825    6.6560357    0.0036275
C    -0.6584379    5.2921333    0.0015566
H    -1.3325736    4.4534740    0.0004530
C     0.6963290    5.2765809    0.0011969
H     1.3510891    4.4226844    0.0000082
C     1.1458113    6.6304930    0.0027703
C    -2.2882101   11.9891228    0.0111952
H    -3.0397992   12.7677099    0.0126376
O    -2.0407936    9.5529013    0.0078628
O     0.0438776    7.4574139    0.0043101
C    -6.1181819    3.5128260   -0.0005781
C    -5.2382555    4.3530553    0.0007623
C    -4.2661423    5.2893571    0.0021540
C    -3.3823280    6.1255435    0.0034116
C    -3.4403162   -6.0494032    0.0013655
C    -4.3095209   -5.1981133    0.0000735
C    -5.2700331   -4.2496508   -0.0013305
C    -6.1414927   -3.4006836   -0.0026633
C     6.1382545    3.3973850   -0.0027931
C     5.2666841    4.2463372   -0.0014683
C     4.3070635    5.1956620   -0.0000685
C     3.4387925    6.0479718    0.0012282
