# Supplementary material for: Change of the aromatic nature through face-to-face stacking
Source: Chem Sci. 2026 Mar 27;17(19):9768–79. doi: 10.1039/d5sc10179d (PMC13054589; doi:10.1039/d5sc10179d)
Supplement: SC-017-D5SC10179D-s001 [file SC-017-D5SC10179D-s001.zip › 8_2.xyz]

         124

 Ni    4.1739225920   -0.0204854667   -1.3622378921
 N    2.8441046660    1.1792947563   -1.4926791696
 N    2.8458239018   -1.2259877832   -1.4458637746
 C    4.1496967213    3.1781382828   -1.8168611168
 N    5.4865458170   -1.2350153754   -1.5708825075
 N    5.4850628223    1.1863620443   -1.6183085299
 C    6.7269178051   -0.7463088863   -1.8518183765
 C    1.5410381608   -3.0126116100   -1.7102771491
 C    7.5410735386    1.8146274428   -2.2630120144
 H    8.5853468003    1.7831938150   -2.5282314158
 C    1.5759607924   -0.7429794245   -1.5154191923
 C    5.3986096649    2.5133936021   -1.8408776481
 C    6.7256930856    0.6886631819   -1.8799882522
 C    2.9077444306   -2.5689458954   -1.5905001842
 C    0.7048977904    1.8397347300   -1.7418855669
 C    6.7427498496   -3.0019330564   -2.1120507119
 C    5.4019090329   -2.5695400897   -1.7411729531
 C    4.1530804733   -3.2347220652   -1.6896709498
 C    1.5746662977    0.6920569601   -1.5440606048
 C    7.5433230496   -1.8851217225   -2.1906271356
 C    2.9043436912    2.5149768773   -1.6920737054
 C    6.7394624439    2.9325104741   -2.2280319452
 H    7.0373888463    3.9418279578   -2.4638539147
 C    0.7070816658   -1.8990707536   -1.6640522073
 C    1.5377632600    2.9517050396   -1.8323097216
 H    1.2178132124    3.9715133233   -1.9714262578
 Ni   -4.1929678186   -0.0234801365   -1.2927384356
 N   -2.8665959565    1.1770098337   -1.4483624793
 N   -2.8648134586   -1.2282120985   -1.3931195945
 C   -4.1781878051    3.1736754844   -1.7595582807
 N   -5.5074962281   -1.2398333615   -1.4777916913
 N   -5.5091912500    1.1815753867   -1.5331319457
 C   -6.7519098687   -0.7532494166   -1.7425185275
 C   -1.5636260738   -3.0137485591   -1.6802112781
 C   -7.5746601023    1.8046630629   -2.1521700577
 H   -8.6224467498    1.7711785091   -2.4029244096
 C   -1.5965448346   -0.7440047644   -1.4861353126
 C   -5.4274047072    2.5073228039   -1.7630895655
 C   -6.7532268427    0.6815389317   -1.7753689020
 C   -2.9277873013   -2.5710412348   -1.5357734019
 C   -0.7319953714    1.8392316974   -1.7317475653
 C   -6.7700081801   -3.0096141920   -1.9961524043
 C   -5.4239117177   -2.5750201314   -1.6461504285
 C   -4.1745986057   -3.2385386950   -1.6133380737
 C   -1.5978697016    0.6909670205   -1.5184251257
 C   -7.5723631732   -1.8939395562   -2.0664258282
 C   -2.9313175976    2.5123844048   -1.6507385640
 C   -6.7734086061    2.9235737943   -2.1336297187
 H   -7.0754604978    3.9315236528   -2.3700312802
 C   -0.7297733131   -1.8993074585   -1.6502142906
 C   -1.5670162852    2.9499602831   -1.8124506522
 H   -1.2502043779    3.9696707035   -1.9592857299
 H   -8.6203119018   -1.8732468288   -2.3178564132
 H   -4.1701171468    4.2358743063   -1.9633437767
 H    4.1375553314    4.2410964680   -2.0164546257
 H    8.5875425557   -1.8629879715   -2.4570237466
 Ni   -4.1718561074    0.0437698036    1.5687160822
 N   -2.8481807485    1.2458959315    1.5947759761
 N   -2.8507930999   -1.1585498390    1.6512385420
 C   -4.1674631722    3.2493649251    1.3565138212
 N   -5.4950726061   -1.1601501024    1.5791585433
 N   -5.4924218997    1.2496078339    1.5234448816
 C   -6.7617582502   -0.6757157318    1.4383477496
 C   -1.5485229900   -2.9594749121    1.5573101667
 C   -7.6067344214    1.9096055355    1.2050115478
 H   -8.6760631067    1.8961724311    1.0731485944
 C   -1.5806333352   -0.6789937836    1.6202775477
 C   -5.4203239365    2.5869564193    1.3755593242
 C   -6.7599239956    0.7619238077    1.4049079859
 C   -2.9196095057   -2.5078550806    1.5851561466
 C   -0.7052524612    1.9261964254    1.4993104088
 C   -6.8026873546   -2.9465944168    1.3251007276
 C   -5.4259736200   -2.5028073813    1.4932586423
 C   -4.1736315914   -3.1681435193    1.5039852742
 C   -1.5787424260    0.7627628019    1.5874692632
 C   -7.6107678314   -1.8294610782    1.2918157796
 C   -2.9140435420    2.5907067068    1.4688661437
 C   -6.7965504906    3.0251877093    1.1864797522
 H   -7.1176094079    4.0441969792    1.0424946118
 C   -0.7092836322   -1.8470686612    1.5817742684
 C   -1.5424229217    3.0381743647    1.4236534598
 H   -1.2205644041    4.0627862715    1.3356941554
 Ni    4.1963735674    0.0340049201    1.4978547815
 N    2.8764700492    1.2391388436    1.5507473216
 N    2.8738075660   -1.1654340601    1.5966463785
 C    4.1962547166    3.2404380774    1.3003700050
 N    5.5164595681   -1.1729682172    1.4850800134
 N    5.5191603464    1.2368063982    1.4381468463
 C    6.7820978882   -0.6912402750    1.3284912643
 C    1.5660583995   -2.9630180036    1.5269054455
 C    7.6305527865    1.8930307497    1.0948802711
 H    8.6980572725    1.8779220062    0.9489962890
 C    1.6042382335   -0.6826358728    1.5900494272
 C    5.4485034291    2.5747969552    1.2981928497
 C    6.7839517166    0.7465386255    1.3006337936
 C    2.9381401117   -2.5144801959    1.5293055363
 C    0.7339080239    1.9249820145    1.4893296770
 C    6.8164501503   -2.9619626295    1.2090550502
 C    5.4427434079   -2.5154938614    1.3975183500
 C    4.1899776116   -3.1777683243    1.4264946449
 C    1.6061557884    0.7591800802    1.5614269532
 C    7.6264724680   -1.8468799529    1.1677280129
 C    2.9438123848    2.5845402146    1.4282967923
 C    6.8226877866    3.0108137353    1.0928972521
 H    7.1442310057    4.0297977689    0.9498478490
 C    0.7298530016   -1.8484893091    1.5677644067
 C    1.5722426992    3.0351228247    1.4048371675
 H    1.2514927470    4.0607850837    1.3254230609
 H    8.6939522858   -1.8396367274    1.0211729670
 H    4.1934772517    4.3160778107    1.1925550482
 H   -8.6801431405   -1.8200797418    1.1598624194
 H   -4.1636304916    4.3244917224    1.2437651941
 H    1.2431198569   -3.9904025010    1.4899652963
 H    1.2221326805   -4.0376396721   -1.8069742288
 H    4.1849188950   -4.2568411055    1.3616491119
 H    4.1423133639   -4.3048611605   -1.8463277739
 H    7.1359382783   -3.9863948897    1.1057860649
 H    7.0418195100   -4.0193463392   -2.3082850748
 H   -1.2287838408   -3.9876265140    1.5145062047
 H   -1.2457034411   -4.0385735621   -1.7821606737
 H   -4.1721252336   -4.2472851072    1.4401839846
 H   -4.1650826643   -4.3088702646   -1.7688005799
 H   -7.1258050739   -3.9705507269    1.2287299362
 H   -7.0709151316   -4.0278352828   -2.1853016850
