# Supplementary material for: Change of the aromatic nature through face-to-face stacking
Source: Chem Sci. 2026 Mar 27;17(19):9768–79. doi: 10.1039/d5sc10179d (PMC13054589; doi:10.1039/d5sc10179d)
Supplement: SC-017-D5SC10179D-s001 [file SC-017-D5SC10179D-s001.zip › 8_inf_2.xyz]

116
a=16.7 A
Ni   11.676552700000     -0.525905900000     -1.842377800000
N    10.361934900000     -0.672107900000     -0.642892300000
N    10.361950900000     -0.696152500000     -3.038754800000
C    11.677160000000     -0.705811100000      1.396782500000
N    12.992093800000     -0.687297700000     -3.038789000000
N    12.992101900000     -0.663229700000     -0.643015600000
C    14.275781400000     -0.735238700000     -2.561008500000
C     9.066287600000     -0.855492800000     -4.853977400000
C    15.137961800000     -0.787339000000      0.047741200000
C     9.078576100000     -0.749159500000     -2.560931700000
C    12.930584200000     -0.713821900000      0.733770100000
C    14.275769000000     -0.721080900000     -1.119769100000
C    10.423576600000     -0.772151400000     -4.414401500000
C     8.216466000000     -0.803721300000      0.047865200000
C    14.288144700000     -0.841916200000     -4.854038200000
C    12.930615300000     -0.764527700000     -4.414309300000
C    11.677170200000     -0.769639600000     -5.077314700000
C     9.078591100000     -0.734959600000     -1.119596700000
C    15.138046400000     -0.823231800000     -3.727069400000
C    10.423598600000     -0.721298000000      0.734007600000
C    14.288088600000     -0.783396400000      1.174877500000
H    14.614263700000     -0.820808300000      2.211018200000
C     8.216405000000     -0.839871500000     -3.726879600000
C     9.066322600000     -0.796612400000      1.175065000000
H     8.739777000000     -0.834583100000      2.211050300000
Ni    3.328605400000     -0.502081700000     -1.842311700000
N     4.643103500000     -0.654152400000     -0.642890400000
N     4.643169100000     -0.673977700000     -3.039010400000
C     3.327935300000     -0.698838800000      1.396654200000
N     2.013104300000     -0.665314100000     -3.039050800000
N     2.013147200000     -0.645485600000     -0.643015300000
C     0.729704800000     -0.720984700000     -2.561125500000
C     5.937951800000     -0.848218000000     -4.853654300000
C    -0.132115900000     -0.784343900000      0.047534400000
C     5.926253100000     -0.734760400000     -2.561025700000
C     2.074780800000     -0.704144100000      0.733479600000
C     0.729713900000     -0.708631500000     -1.119886000000
C     4.581282700000     -0.755659300000     -4.414310600000
C     6.787915700000     -0.800718600000      0.047641000000
C     0.717802900000     -0.834549000000     -4.853838800000
C     2.074777100000     -0.748049000000     -4.414278200000
C     3.327955500000     -0.753968400000     -5.077434600000
C     5.926223200000     -0.722359700000     -1.119716100000
C    -0.132061600000     -0.818186700000     -3.726998400000
C     4.581245500000     -0.711625500000      0.733667600000
C     0.717753400000     -0.781899100000      1.174475500000
H     0.391932600000     -0.827469200000      2.210399400000
C     6.787862700000     -0.834806200000     -3.726769000000
C     5.937979000000     -0.795248100000      1.174570700000
H     6.263936600000     -0.841636500000      2.210394700000
H     3.327301200000     -0.759686000000      2.485679900000
H    11.677676000000     -0.759108500000      2.486199400000
H     8.739770700000     -0.913824500000     -5.889034400000
H    11.677680900000     -0.844277900000     -6.165486900000
H    14.614326000000     -0.899506600000     -5.889260800000
H     6.263883900000     -0.912975200000     -5.888508400000
H     3.327332900000     -0.833655200000     -6.165245800000
H     0.392029900000     -0.898306000000     -5.888828400000
Ni   11.678087600000      2.166468000000     -1.862874000000
N    10.362604300000      2.329640900000     -0.666362000000
N    10.362597300000      2.305719000000     -3.062366900000
C    11.677415500000      2.412313100000      1.372154600000
N    12.992575000000      2.314936800000     -3.062359800000
N    12.992541500000      2.338857000000     -0.666519100000
C    14.275798500000      2.381813300000     -2.585724900000
C     9.066878200000      2.431866000000     -4.880224000000
C    15.137567500000      2.489643000000      0.021894100000
C     9.079168900000      2.368125000000     -2.585551500000
C    12.930747900000      2.415191600000      0.709063800000
C    14.275822300000      2.395919600000     -1.144328200000
C    10.424139100000      2.357709400000     -4.439147700000
C     8.217135800000      2.474549500000      0.021741000000
C    14.287529200000      2.443819200000     -4.880498100000
C    12.930736700000      2.364900700000     -4.439185400000
C    11.677435900000      2.349183800000     -5.102138200000
C     9.079147400000      2.382273200000     -1.144293200000
C    15.137532700000      2.453858500000     -3.753514800000
C    10.424108400000      2.408141700000      0.709134200000
C    14.287561600000      2.501916700000      1.148861400000
H    14.613279700000      2.562394300000      2.184043700000
C     8.217202600000      2.438530800000     -3.753128800000
C     9.066829200000      2.490288200000      1.148744200000
H     8.740406300000      2.551084000000      2.183671400000
Ni    3.327344700000      2.190424400000     -1.863343400000
N     4.642692700000      2.347795600000     -0.666578800000
N     4.642651100000      2.327839700000     -3.062592600000
C     3.327948600000      2.419580100000      1.372423200000
N     2.013003700000      2.336805600000     -3.062600500000
N     2.012955600000      2.356750300000     -0.666723300000
C     0.729548800000      2.396019300000     -2.585890200000
C     5.939165100000      2.438418100000     -4.880565400000
C    -0.132659700000      2.492706200000      0.022053700000
C     5.926312800000      2.382520100000     -2.585697700000
C     2.074472800000      2.425078600000      0.709356400000
C     0.729524600000      2.408426300000     -1.144418400000
C     4.581417300000      2.373601100000     -4.439609900000
C     6.788725100000      2.477607500000      0.021891800000
C     0.717174900000      2.450465500000     -4.880943900000
C     2.074494700000      2.380732500000     -4.439694800000
C     3.327956900000      2.363733800000     -5.102585000000
C     5.926314200000      2.394972000000     -1.144385400000
C    -0.132717700000      2.458701900000     -3.753689800000
C     4.581413700000      2.418063800000      0.709390400000
C     0.717184800000      2.503616700000      1.149309700000
H     0.390775700000      2.556106700000      2.184703300000
C     6.788779500000      2.443383600000     -3.753272800000
C     5.939129100000      2.491848900000      1.149119100000
H     6.266059300000      2.544429600000      2.184328500000
H     3.327793700000      2.487270800000      2.461032800000
H    11.677449000000      2.487441400000      2.460295100000
H     8.740458300000      2.472569600000     -5.916135700000
H    11.677462700000      2.403311300000     -6.191509900000
H    14.613268500000      2.484351800000     -5.916648100000
H     6.266146600000      2.472372200000     -5.916534000000
H     3.327816100000      2.412216900000     -6.192207400000
H     0.390740800000      2.484485400000     -5.917103900000
