# Supplementary material for: Change of the aromatic nature through face-to-face stacking
Source: Chem Sci. 2026 Mar 27;17(19):9768–79. doi: 10.1039/d5sc10179d (PMC13054589; doi:10.1039/d5sc10179d)
Supplement: SC-017-D5SC10179D-s001 [file SC-017-D5SC10179D-s001.zip › 8_inf.xyz]

58
a=16.7 A
Ni   11.673307900000     -0.893077400000     -1.820719100000
N    10.354218100000     -0.819840700000     -0.622195700000
N    10.353835100000     -0.862185800000     -3.021083400000
C    11.673181500000     -0.690370400000      1.411439300000
N    12.992820300000     -0.861019700000     -3.020930400000
N    12.992345300000     -0.818236900000     -0.622053600000
C    14.272144100000     -0.774512000000     -2.549872000000
C     9.062843100000     -0.718182100000     -4.843557700000
C    15.134397500000     -0.636641400000      0.065685300000
C     9.074346600000     -0.776441900000     -2.550145000000
C    12.930923300000     -0.723094300000      0.754584700000
C    14.271899500000     -0.750891000000     -1.095477600000
C    10.415635700000     -0.808128400000     -4.399850500000
C     8.212333900000     -0.636779300000      0.065316900000
C    14.283763000000     -0.714131000000     -4.843273300000
C    12.931154300000     -0.806145700000     -4.399671300000
C    11.673444100000     -0.794728000000     -5.057361700000
C     9.074662000000     -0.752423800000     -1.095731100000
C    15.134368600000     -0.689826700000     -3.713922700000
C    10.415610700000     -0.723377800000      0.754282500000
C    14.284010800000     -0.623532100000      1.195215200000
H    14.609316500000     -0.531957100000      2.228410300000
C     8.212059000000     -0.693304900000     -3.714402700000
C     9.062678800000     -0.622943600000      1.194916300000
H     8.737794600000     -0.530047600000      2.228151600000
Ni    3.325063600000     -0.333975100000     -1.828485800000
N     4.644484900000     -0.378521900000     -0.628280400000
N     4.644597500000     -0.401115600000     -3.027842700000
C     3.325292800000     -0.463352800000      1.407691200000
N     2.005282600000     -0.401055200000     -3.027390900000
N     2.005789800000     -0.378054900000     -0.628058000000
C     0.726036000000     -0.476980300000     -2.553884500000
C     5.934890200000     -0.608080600000     -4.845024500000
C    -0.135626670000     -0.553056700000      0.064381000000
C     5.923901300000     -0.478110100000     -2.554509500000
C     2.067697500000     -0.445073700000      0.750245100000
C     0.726300100000     -0.461605700000     -1.099435100000
C     4.582519900000     -0.498927000000     -4.404261600000
C     6.785889100000     -0.552613500000      0.063815400000
C     0.714438400000     -0.605153300000     -4.844460700000
C     2.066987000000     -0.497850100000     -4.403945200000
C     3.324641400000     -0.530261200000     -5.061096800000
C     5.923848700000     -0.462245600000     -1.099982400000
C    -0.136055270000     -0.597322800000     -3.714979900000
C     4.582846100000     -0.444354100000      0.750115600000
C     0.715185600000     -0.539765200000      1.193474900000
H     0.390936100000     -0.609793400000      2.228701000000
C     6.785722200000     -0.600289900000     -3.715706700000
C     5.935446700000     -0.538137600000      1.193143900000
H     6.260314100000     -0.607166300000      2.228262900000
H     3.325258200000     -0.531955200000      2.496942300000
H    11.672727400000     -0.600643100000      2.499168800000
H     8.738621200000     -0.658222800000     -5.879401900000
H    11.673695100000     -0.736493600000     -6.147224700000
H    14.607856800000     -0.652366300000     -5.879087100000
H     6.258877200000     -0.701319800000     -5.878508700000
H     3.324406300000     -0.622253500000     -6.148672100000
H     0.389784700000     -0.698052400000     -5.877747300000
