# Supplementary material for: Change of the aromatic nature through face-to-face stacking
Source: Chem Sci. 2026 Mar 27;17(19):9768–79. doi: 10.1039/d5sc10179d (PMC13054589; doi:10.1039/d5sc10179d)
Supplement: SC-017-D5SC10179D-s001 [file SC-017-D5SC10179D-s001.zip › 8.xyz]

          62

 Ni    4.1563571402   -0.0280172710   -1.2708307461
 N    2.8149057940    1.1778078442   -1.1912157109
 N    2.8248445623   -1.2425929190   -1.1641936890
 C    4.0842892203    3.1675773041   -1.6941045160
 N    5.4632358422   -1.2412623947   -1.5683505970
 N    5.4536452036    1.1887730357   -1.5955507640
 C    6.6543796113   -0.7719234438   -1.9597866981
 C    1.5236578372   -3.0385280389   -1.3888396470
 C    7.4249166367    1.8306927383   -2.4182464199
 H    8.4384171311    1.8022278855   -2.7830730983
 C    1.5689707207   -0.7838156926   -1.1436196313
 C    5.3394955893    2.5344153657   -1.8079206675
 C    6.6480130142    0.7202061470   -1.9771217135
 C    2.8790421263   -2.5974960269   -1.3532690879
 C    0.6731335281    1.8318666031   -1.3076188935
 C    6.6395552480   -3.0182385035   -2.2373302714
 C    5.3607017920   -2.5922881560   -1.7482078015
 C    4.1103596306   -3.2332912041   -1.6188458241
 C    1.5625985578    0.7090578396   -1.1609322790
 C    7.4406984139   -1.8858518523   -2.3735845155
 C    2.8577833131    2.5278421801   -1.4133151954
 C    6.6147311927    2.9591099791   -2.3082750851
 H    6.8879032596    3.9693601831   -2.5693584498
 C    0.6885946392   -1.9175397508   -1.2619123363
 C    1.4991253882    2.9566448841   -1.4609186809
 H    1.1647185674    3.9713855895   -1.6047573754
 Ni   -4.2391904798   -0.0626006882   -1.2413915594
 N   -2.9070897285    1.1542135175   -1.1723009790
 N   -2.8971165027   -1.2662362255   -1.1420249120
 C   -4.1957502605    3.1330675207   -1.6684237965
 N   -5.5382000591   -1.2867869521   -1.5288807125
 N   -5.5483585810    1.1431892568   -1.5591738562
 C   -6.7354373642   -0.8276392302   -1.9128791458
 C   -1.5830643083   -3.0512934051   -1.3767471313
 C   -7.5306243357    1.7678543233   -2.3684293857
 H   -8.5464171564    1.7307743031   -2.7260379910
 C   -1.6446771059   -0.7970273952   -1.1313072365
 C   -5.4469016061    2.4893159920   -1.7733794795
 C   -6.7417888043    0.6644509460   -1.9317932317
 C   -2.9413953470   -2.6213165230   -1.3307344830
 C   -0.7715928817    1.8260803653   -1.3031977563
 C   -6.7045174190   -3.0740777115   -2.1886680519
 C   -5.4256508772   -2.6373028627   -1.7084295163
 C   -4.1696635289   -3.2676400715   -1.5875385040
 C   -1.6510349140    0.6958475196   -1.1500765035
 C   -7.5155498005   -1.9486043598   -2.3205517715
 C   -2.9626498021    2.5038984886   -1.3952484580
 C   -6.7287034254    2.9031450265   -2.2652283179
 H   -7.0120256774    3.9108017114   -2.5254951028
 C   -0.7561271716   -1.9232304720   -1.2563248615
 C   -1.6076203439    2.9436656154   -1.4521176585
 H   -1.2822732848    3.9608680396   -1.5993036016
 H   -8.5317148626   -1.9289416488   -2.6784816135
 H   -4.1661519275    4.1927843962   -1.8936313696
 H    4.0444125109    4.2272189192   -1.9180933866
 H    8.4543257645   -1.8577186820   -2.7380871186
 H    1.1973986672   -4.0591136836   -1.5078918692
 H    4.0795748361   -4.2984106746   -1.8167519731
 H    6.9214959239   -4.0320613477   -2.4740847121
 H   -1.2493463380   -4.0691807335   -1.4981991939
 H   -4.1312801086   -4.3325319155   -1.7853491501
 H   -6.9797649573   -4.0903904811   -2.4226264076
