# Supplementary material for: Change of the aromatic nature through face-to-face stacking
Source: Chem Sci. 2026 Mar 27;17(19):9768–79. doi: 10.1039/d5sc10179d (PMC13054589; doi:10.1039/d5sc10179d)
Supplement: SC-017-D5SC10179D-s001 [file SC-017-D5SC10179D-s001.zip › 9_2.xyz]

         120

 Ni    4.2664356365   -0.0143268899   -1.2598889192
 N    3.1020223845   -1.3689495702   -0.8650044719
 N    5.2609815790   -1.3577638713   -1.9890168174
 C    1.1393021484   -0.0054170574   -0.4464469671
 N    5.2608568749    1.3124629771   -2.0190578931
 N    3.1018046999    1.3487002037   -0.8957318707
 C    4.6933703391    2.5382808856   -2.1060339390
 C    6.5602020288   -2.6044909647   -3.3279441637
 C    2.1973577286    3.3199839403   -1.5658039282
 H    2.0804831848    4.3001232493   -1.9978989323
 C    4.6937009854   -2.5853286434   -2.0481671256
 C    1.8020900598    1.2395840031   -0.6740661282
 C    3.3820063077    2.5776194094   -1.4996266905
 C    6.3534971827   -1.2779851330   -2.7960042093
 C    2.1980625902   -3.3552895754   -1.4896973131
 C    6.5603392362    2.5289677323   -3.3852428310
 C    6.3536001673    1.2146846571   -2.8237798113
 C    6.9059170908   -0.0355718931   -3.1599042011
 C    3.3824805074   -2.6112326749   -1.4407714315
 C    5.5283078132    3.3382381722   -2.9524322003
 C    1.8023194881   -1.2551221858   -0.6457721597
 C    1.1540415945    2.4897218756   -1.0606646364
 C    5.5284579527   -3.4039885954   -2.8766684139
 C    1.1545464101   -2.5139089574   -1.0037429297
 H    5.3643199365    4.3702978185   -3.2163751986
 H    7.3580148016    2.8070286920   -4.0560986715
 H    7.7391802544   -0.0433100452   -3.8513845375
 H    7.3576281562   -2.8974077763   -3.9927443757
 H    5.3646004666   -4.4417713871   -3.1171970348
 H    2.0814450205   -4.3451381578   -1.8991182731
 Ni   -3.3679848638   -0.0160948868   -1.3454139910
 N   -2.2113484733    1.3510888124   -0.9425561358
 N   -4.3242433845    1.3087025029   -2.1619853585
 C   -0.2571550973   -0.0056683136   -0.4552975306
 N   -4.3238316452   -1.3592025445   -2.1320334872
 N   -2.2110272110   -1.3735274049   -0.9118059429
 C   -3.7467926335   -2.5839459247   -2.1713023763
 C   -5.5269515843    2.5177536082   -3.6244861126
 C   -1.2793533311   -3.3508227144   -1.5380513515
 H   -1.1505463245   -4.3353982385   -1.9564843676
 C   -3.7475494954    2.5324134018   -2.2288495267
 C   -0.9146712601   -1.2565222016   -0.6673109231
 C   -2.4678261025   -2.6096186054   -1.5102302024
 C   -5.3613932554    1.2081941658   -3.0346875628
 C   -1.2800270214    3.3137372382   -1.6138704960
 C   -5.5259104327   -2.6011234810   -3.5672670329
 C   -5.3609535581   -1.2786561898   -3.0068413753
 C   -5.8926497745   -0.0396335809   -3.4055178224
 C   -2.4684291297    2.5732440302   -1.5688366715
 C   -4.5209499009   -3.3980719907   -3.0636872964
 C   -0.9149370864    1.2399168330   -0.6955894321
 C   -0.2535679619   -2.5122664670   -1.0228199017
 C   -4.5221300619    3.3260971531   -3.1391106115
 C   -0.2540841647    2.4873670598   -1.0796195076
 H   -4.3340843034   -4.4319471227   -3.3041739938
 H   -6.2782124033   -2.8885665721   -4.2849922247
 H   -6.6761155123   -0.0481357465   -4.1527740722
 H   -6.2795495143    2.7888072292   -4.3482548235
 H   -4.3356203022    4.3543801691   -3.4027537547
 H   -1.1513782383    4.2884360276   -2.0548830140
 Ni   -4.3186176204    0.0230421559    1.9582565053
 N   -3.1808922632    1.3897069330    2.3649125062
 N   -5.3107197025    1.3571733449    1.2278771947
 C   -1.2614025154    0.0333434176    2.9016120535
 N   -5.3113740370   -1.3271537069    1.2589523541
 N   -3.1812490817   -1.3343458374    2.3959054067
 C   -4.7533188345   -2.5648885227    1.2267459274
 C   -6.6121087890    2.5771673442   -0.1290092588
 C   -2.2571482444   -3.3407967657    1.8788475368
 H   -2.1284287008   -4.3424042240    1.5053037449
 C   -4.7522442342    2.5936690434    1.1674234103
 C   -1.8986917837   -1.2207289246    2.6702229619
 C   -3.4482041440   -2.5907160264    1.8491101437
 C   -6.3938053318    1.2552710649    0.4162492751
 C   -2.2563833409    3.3839376879    1.8033288057
 C   -6.6138046481   -2.5776554390   -0.0688258036
 C   -6.3945141710   -1.2435114767    0.4453216408
 C   -6.9378428939    0.0018668197    0.0730517930
 C   -3.4474629936    2.6334304502    1.7897743585
 C   -5.5973613837   -3.3821367949    0.3998051141
 C   -1.8984126714    1.2820170767    2.6419511902
 C   -1.2297308930   -2.4937547339    2.3867658938
 C   -5.5955643947    3.3918797982    0.3213741047
 C   -1.2291896575    2.5482763862    2.3302305439
 H   -5.4434257812   -4.4232721421    0.1694441627
 H   -7.4018155682   -2.8685832765   -0.7445320024
 H   -7.7601243082   -0.0060829092   -0.6304198428
 H   -7.3995544564    2.8526362066   -0.8118214200
 H   -5.4411197667    4.4273511130    0.0670480261
 H   -2.1274792533    4.3770464289    1.4077871682
 Ni    3.3047415636    0.0303487313    2.6741080096
 N    2.1010704351   -1.3267479175    2.8778795788
 N    4.4114197836   -1.3188162778    2.1625349209
 C    0.1169384095    0.0346697663    3.0335293657
 N    4.4116744054    1.3675427972    2.1325308958
 N    2.1013156563    1.3918461139    2.8474216569
 C    3.8589685576    2.5956406739    1.9468385860
 C    5.9152632703   -2.5607613574    1.0520775744
 C    1.2880638427    3.3773418129    2.1089927218
 H    1.2322968834    4.3681410638    1.6908247445
 C    3.8585058635   -2.5506409816    2.0043279172
 C    0.7880875751    1.2845261378    2.8928274364
 C    2.4655658556    2.6309547812    2.3199142992
 C    5.6146971222   -1.2319691235    1.5415960781
 C    1.2873769378   -3.3279207845    2.1835658154
 C    5.9155335035    2.5840111160    0.9942253836
 C    5.6148944097    1.2666139190    1.5135922710
 C    6.2105427174    0.0142924109    1.2619732202
 C    2.4650510186   -2.5773304803    2.3779782281
 C    4.8310358391    3.3931589653    1.2489151666
 C    0.7878441543   -1.2181502228    2.9208142508
 C    0.1850596055    2.5471594444    2.4604815143
 C    4.8305890142   -3.3638228225    1.3247099044
 C    0.1845523964   -2.4899699191    2.5167160787
 H    4.7104456197    4.4220041076    0.9533713578
 H    6.8048902534    2.8536661023    0.4476017283
 H    7.1342816171    0.0079071667    0.6984534875
 H    6.8047400136   -2.8428278451    0.5119303724
 H    4.7098981126   -4.3990299408    1.0523503766
 H    1.2313975020   -4.3277133137    1.7874330780
