# Supplementary material for: Change of the aromatic nature through face-to-face stacking
Source: Chem Sci. 2026 Mar 27;17(19):9768–79. doi: 10.1039/d5sc10179d (PMC13054589; doi:10.1039/d5sc10179d)
Supplement: SC-017-D5SC10179D-s001 [file SC-017-D5SC10179D-s001.zip › 9.xyz]

          60

 Ni   -3.8170029152    0.0001744422   -0.5268291134
 N   -2.6576326649   -1.3609109782   -0.9303992608
 N   -4.8043334755   -1.3391503405    0.2233834249
 C   -0.6967757676    0.0000641259   -1.3588917852
 N   -4.8040293424    1.3394748123    0.2238289427
 N   -2.6574086898    1.3611287688   -0.9299347406
 C   -4.2300601813    2.5666697417    0.2877257878
 C   -6.0342505456   -2.5615084404    1.6518332750
 C   -1.7453613637    3.3436876161   -0.2908538726
 H   -1.6284325122    4.3312973273    0.1235188619
 C   -4.2304426777   -2.5664014311    0.2871611896
 C   -1.3582242877    1.2488621421   -1.1491341770
 C   -2.9308958234    2.5990782158   -0.3397248564
 C   -5.8543965592   -1.2456084817    1.0818711077
 C   -1.7457635682   -3.3435039577   -0.2911179196
 C   -6.0339445071    2.5617853949    1.6523044978
 C   -5.8541957935    1.2459331620    1.0821830194
 C   -6.3891027282    0.0001616113    1.4583480614
 C   -2.9312764717   -2.5988745619   -0.3402502611
 C   -5.0244377886    3.3687581614    1.1727522261
 C   -1.3583798590   -1.2486830113   -1.1492641103
 C   -0.7048151677    2.5074740183   -0.7867831779
 C   -5.0248445310   -3.3685229708    1.1721284958
 C   -0.7051006326   -2.5073428748   -0.7868675628
 H   -4.8472359238    4.4012938370    1.4257084123
 H   -6.8014333405    2.8399766677    2.3573240917
 H   -7.1851048787    0.0001349730    2.1921947178
 H   -6.8017145914   -2.8396924235    2.3568826813
 H   -4.8476957999   -4.4010953290    1.4249703710
 H   -1.6289508868   -4.3310918627    0.1233416805
 Ni    3.8169685658   -0.0001706678   -0.5267566255
 N    2.6576013310    1.3609375761   -0.9302931625
 N    4.8042185659    1.3391143632    0.2235977070
 C    0.6967675649   -0.0000060649   -1.3588812908
 N    4.8040164413   -1.3394778311    0.2238297142
 N    2.6574070200   -1.3611055758   -0.9299811956
 C    4.2300549340   -2.5666882106    0.2876469049
 C    6.0343507242    2.5614860922    1.6518401073
 C    1.7453411003   -3.3436509937   -0.2908899268
 H    1.6283943333   -4.3312299715    0.1235505090
 C    4.2304169717    2.5663890015    0.2873267816
 C    1.3582096015   -1.2488136473   -1.1491408274
 C    2.9308966708   -2.5990754593   -0.3398104182
 C    5.8543871858    1.2455521519    1.0819631254
 C    1.7457427351    3.3435282724   -0.2909921572
 C    6.0339308531   -2.5618557294    1.6522395347
 C    5.8541849489   -1.2459881712    1.0821763154
 C    6.3891068039   -0.0002179084    1.4583726614
 C    2.9312252339    2.5988663003   -0.3400716185
 C    5.0244231925   -3.3688120954    1.1726394331
 C    1.3583588218    1.2487310915   -1.1492163799
 C    0.7048019194   -2.5074216095   -0.7867971453
 C    5.0249528581    3.3685240013    1.1721770131
 C    0.7050834483    2.5074033258   -0.7868479015
 H    4.8472066696   -4.4013555351    1.4255533763
 H    6.8014143877   -2.8400711931    2.3572547714
 H    7.1851663276   -0.0001999129    2.1921570219
 H    6.8018737005    2.8396683224    2.3568266888
 H    4.8479298896    4.4011418522    1.4249222553
 H    1.6289281276    4.3310790732    0.1235534482
