# Supplementary material for: Change of the aromatic nature through face-to-face stacking
Source: Chem Sci. 2026 Mar 27;17(19):9768–79. doi: 10.1039/d5sc10179d (PMC13054589; doi:10.1039/d5sc10179d)
Supplement: SC-017-D5SC10179D-s001 [file SC-017-D5SC10179D-s001.zip › TOI-dimer.xyz]

36
Energy =
C     2.9239607   -1.1037099    0.0000000
C     4.2406778   -0.7066789    0.0000000
H     5.0932876   -1.3648894    0.0000000
C     4.2406778    0.7066789    0.0000000
H     5.0932876    1.3648894    0.0000000
C     2.9239607    1.1037099    0.0000000
C     2.3899353    2.4245136    0.0000000
C     1.1166611    2.8745275    0.0000000
C     0.6740526    4.2459116    0.0000000
H     1.3388125    5.0945182    0.0000000
C    -0.6740526    4.2459116    0.0000000
H    -1.3388125    5.0945182    0.0000000
C    -1.1166611    2.8745275    0.0000000
C     2.3899353   -2.4245136    0.0000000
H     3.1443616    3.2005207    0.0000000
H     3.1443616   -3.2005207    0.0000000
O     2.1159293    0.0000000    0.0000000
O     0.0000000    2.0643215    0.0000000
C    -2.9239607    1.1037099    0.0000000
C    -4.2406778    0.7066789    0.0000000
H    -5.0932876    1.3648894    0.0000000
C    -4.2406778   -0.7066789    0.0000000
H    -5.0932876   -1.3648894    0.0000000
C    -2.9239607   -1.1037099    0.0000000
C    -2.3899353   -2.4245136    0.0000000
C    -1.1166611   -2.8745275    0.0000000
C    -0.6740526   -4.2459116    0.0000000
H    -1.3388125   -5.0945182    0.0000000
C     0.6740526   -4.2459116    0.0000000
H     1.3388125   -5.0945182    0.0000000
C     1.1166611   -2.8745275    0.0000000
C    -2.3899353    2.4245136    0.0000000
H    -3.1443616   -3.2005207    0.0000000
H    -3.1443616    3.2005207    0.0000000
O    -2.1159293    0.0000000    0.0000000
O     0.0000000   -2.0643215    0.0000000
