# Supplementary material for: Change of the aromatic nature through face-to-face stacking
Source: Chem Sci. 2026 Mar 27;17(19):9768–79. doi: 10.1039/d5sc10179d (PMC13054589; doi:10.1039/d5sc10179d)
Supplement: SC-017-D5SC10179D-s001 [file SC-017-D5SC10179D-s001.zip › TOI-monomer.xyz]

72
Energy =
C    -0.1683601    1.1095598    2.9058914
C    -0.2061580    0.6931302    4.2563800
H    -0.2277481    1.3636840    5.1125204
C    -0.2061455   -0.6931585    4.2563805
H    -0.2277232   -1.3637122    5.1125218
C    -0.1683395   -1.1095882    2.9058924
C    -0.1577264   -2.4115721    2.4115523
C    -0.1682872   -2.9059214    1.1095776
C    -0.2059673   -4.2564157    0.6931422
H    -0.2274596   -5.1125593    1.3636963
C    -0.2059673   -4.2564157   -0.6931422
H    -0.2274596   -5.1125593   -1.3636963
C    -0.1682872   -2.9059214   -1.1095776
C    -0.1577714    2.4115425    2.4115516
H    -0.1761333   -3.1832875    3.1832760
H    -0.1761922    3.1832569    3.1832744
O    -0.1494472   -0.0000143    2.1043944
O    -0.1494551   -2.1044215    0.0000000
C    -0.1683395   -1.1095882   -2.9058924
C    -0.2061455   -0.6931585   -4.2563805
H    -0.2277232   -1.3637122   -5.1125218
C    -0.2061580    0.6931303   -4.2563800
H    -0.2277481    1.3636840   -5.1125204
C    -0.1683601    1.1095598   -2.9058914
C    -0.1577714    2.4115425   -2.4115516
C    -0.1683415    2.9058914   -1.1095768
C    -0.2060464    4.2563830   -0.6931422
H    -0.2275540    5.1125249   -1.3636960
C    -0.2060464    4.2563830    0.6931422
H    -0.2275540    5.1125249    1.3636960
C    -0.1683415    2.9058914    1.1095768
C    -0.1577264   -2.4115721   -2.4115523
H    -0.1761922    3.1832569   -3.1832744
H    -0.1761333   -3.1832875   -3.1832760
O    -0.1494472   -0.0000143   -2.1043944
O    -0.1494948    2.1043910   -0.0000000
C     2.9683394    1.1095896    2.9058914
C     3.0061451    0.6931608    4.2563800
H     3.0277227    1.3637149    5.1125204
C     3.0061585   -0.6931280    4.2563805
H     3.0277487   -1.3636812    5.1125218
C     2.9683602   -1.1095584    2.9058924
C     2.9577713   -2.4115425    2.4115523
C     2.9683411   -2.9058916    1.1095775
C     3.0060454   -4.2563851    0.6931422
H     3.0275531   -5.1125284    1.3636963
C     3.0060454   -4.2563851   -0.6931422
H     3.0275531   -5.1125284   -1.3636963
C     2.9683411   -2.9058916   -1.1095775
C     2.9577266    2.4115721    2.4115516
H     2.9761924   -3.1832575    3.1832760
H     2.9761332    3.1832869    3.1832744
O     2.9494472    0.0000152    2.1043944
O     2.9494947   -2.1043920    0.0000000
C     2.9683602   -1.1095584   -2.9058924
C     3.0061585   -0.6931280   -4.2563805
H     3.0277487   -1.3636812   -5.1125218
C     3.0061451    0.6931608   -4.2563800
H     3.0277227    1.3637149   -5.1125204
C     2.9683394    1.1095896   -2.9058914
C     2.9577266    2.4115721   -2.4115516
C     2.9682875    2.9059213   -1.1095768
C     3.0059683    4.2564135   -0.6931422
H     3.0274607    5.1125558   -1.3636960
C     3.0059683    4.2564135    0.6931422
H     3.0274606    5.1125558    1.3636960
C     2.9682875    2.9059213    1.1095768
C     2.9577713   -2.4115425   -2.4115523
H     2.9761332    3.1832869   -3.1832744
H     2.9761924   -3.1832575   -3.1832760
O     2.9494472    0.0000152   -2.1043944
O     2.9494551    2.1044205   -0.0000000
